# Supplementary material for: Modelling the impacts of climate change on agrochemical fate and transport by water on a catchment scale
Source: Heliyon. 2024 Aug 3;10(15):e35669. doi: 10.1016/j.heliyon.2024.e35669 (PMC11336872; doi:10.1016/j.heliyon.2024.e35669)
Supplement: Multimedia component 2 [file mmc2.xlsx]

## Sheet: Overview
Modelling the impacts of climate change on agrochemical fate and transport by water on a catchment scale. Supplementary Material-B
The overview of Zin-AgriTRA model input parameters is presented, including references. Zin-AgriTRA is an agrochemical reactive transport model which requires spatially explicit information about the catchment and is compiled in different sheets.
B.1 Climate Statistics	Presents the climate scenario results of RCP 8.5 for the years 2020 to 2100. The cumulative monthly precipitation and average temperature were analysed during the growing season to select three extreme scenarios
B.2 Geology properties	Presents the geological properties of the catchment including different rock types, hydraulic conductivity, rock depth, and porosity
B.3 Landuse properties	Presents the land use properties of the catchment, such as different land uses and impervious surface fractions
B.4 Crop coefficients	Presents the crop coefficients for different land uses in the catchment
B.5 Soil properties	Presents the soil properties of the catchment for different soil layers, such as hydraulic conductivity, soil depth and porosity
B.6 Model calibration	Presents the model calibrating results of the last three model runs from 2015-2018 among the 60 calibration runs (as the data is quite large to present). The selection of best model run based on Kling-Gupta efficiency

## Sheet: B.1 Climate statistics
	Overview monthly and yearly climate data (2020-2100)- model V_06: KNMI
	Cummulative monthly precipitation (RCP 8.5): pr_8.5 [mm]
		2020	2021	2022	2023	2024	2025	2026	2027	2028	2029	2030	2031	2032	2033	2034	2035	2036	2037	2038	2039	2040	2041	2042	2043	2044	2045	2046	2047	2048	2049	2050	2051	2052	2053	2054	2055	2056	2057	2058	2059	2060	2061	2062	2063	2064	2065	2066	2067
	Jan	1.7	19.8	2.7	36.8	22.9	33.9	64.2	93.1	14.9	40.4	13.7	23.4	22.4	11.5	24.2	3.4	33.7	14.6	8.5	15.8	65.5	29.2	29.6	19.4	59.7	8.4	20	21.7	128.1	31.8	10.8	58.8	23.6	47.8	6.2	3.5	27.2	40.6	83.6	23.4	23.2	26.1	49.6	56	106.4	54.2	62.7	44.9
	Feb	18.4	17.3	21.3	38.3	29.7	33	33.9	58.8	72.6	37.7	17.1	34.3	33.9	57.6	15.4	18.1	14.3	33.3	3.5	38.3	53.6	45.8	5.9	16.1	6.4	61	20.3	21.7	52.1	54.7	35.1	10.1	26.9	41.7	33.6	10.7	5.8	27.5	53.6	6.7	56.6	86	17.6	41.8	41.5	46.6	40.5	45
	Mar	26.7	32.3	64.5	35.9	74.8	3.6	56.2	19.6	48	22.8	34	58.4	12.1	26.9	33	70	7.6	112.9	10.9	102.4	13.9	75.4	63.3	26.1	2.4	35.7	22.1	67.9	59.7	15.2	17.7	34.3	21.2	27.2	23.9	45.8	38.7	16.6	45.6	43.2	4.2	54.9	34.6	20.4	52	5.2	16.9	49.9
	Apr	5	66	47.9	50.3	50.7	19.6	11.5	23.8	142	113.3	44	79.5	138.4	64.1	3.9	157.8	9.6	36.1	54.7	60.7	70.8	48.6	16.5	140.4	9.2	75.3	90.2	21.7	27.5	29.3	53.3	69.7	33.2	63.6	6.9	69.5	11.8	20.4	47.1	61.5	32.5	35.9	47.6	20.7	65.1	44.1	28.5	31
	Mai	73.5	80.1	100.3	20.6	198.3	101.4	24.9	50.9	51.2	127.4	53.6	182.1	75.5	100.9	76.7	76.3	147.6	108.2	13.7	23	59.4	53	77.6	47.8	41.5	35.5	35.6	42.7	98.4	14.9	121.5	35.7	22	31.3	132.5	59.2	71.1	116.6	79.4	46	30.8	74.5	149.2	29.1	89.8	56.9	27.9	118
	Jun	61.5	57.5	113.3	84.2	46.3	107.8	25.5	71.3	38.2	105.9	88.6	33.8	64.3	47.7	79.2	95.3	55.6	73.5	27.1	51.8	46.5	164.1	44.5	151	127.1	126.9	162.6	224.2	66.5	65.7	85.9	89.5	148.3	65.6	136.7	98.7	89.2	31.9	109.9	114.6	135.9	56.5	195.2	60.1	121.2	154.4	64.8	39.8
	Jul	18.6	64.1	20.7	79.1	23.2	19.8	136	74.3	148.2	58.6	65.7	120.7	37.7	55.8	26.9	85.6	46.6	83.8	55.5	14.5	39.1	45.2	55.4	68.2	41.8	76.3	116.3	14.8	46.2	9.4	90.4	66.3	53.5	42.4	55.8	117.1	110.4	44.4	90.6	33.1	33.1	58.8	62.1	89.1	35	36.5	125.5	29.3
	Aug	27.3	44.2	119.7	197.8	20.5	47.2	11.5	26.6	66.5	132.8	115.7	170.6	71	90.7	221.5	49.8	198.5	34.7	76	49.1	22.9	52.9	46.6	53.9	21.6	29.7	77.7	40.4	59.8	56.3	75.8	45.2	65.3	51.7	108.3	18.4	166	35.5	6.7	78.2	45.3	96.5	51.4	74.6	13.8	93.1	44.6	135.6
	Sep	49.4	40.8	46.2	110	10.3	22.9	19.5	33.4	42.8	32.6	65.7	119.4	73.8	64.6	68.2	51.3	28.9	17.5	41	6.6	8.8	89.1	43.7	59.6	128	59.2	52.8	42.7	66.9	8.8	74.3	28.1	79.3	5.8	30.3	9.7	87	5.3	84.9	29.9	71.6	19.1	139	21.6	28.6	37.5	47.5	36.9
	Oct	32.6	2	94.2	30.9	32.7	36.1	81.2	24.6	12.1	45	40	41.7	67	49.5	19.8	4.3	33.6	55.5	54.2	13.2	2	17.1	11	22.9	19.3	17	67.6	34.8	42.5	72.4	36.4	12.9	45.5	43.5	105.6	17.8	46.6	57.2	23.4	64.3	76	61.5	74.3	7.5	46.8	68.4	50.6	79.1
	Nov	50.4	15.2	50	42.3	78	89	31.5	12.2	21.8	32.3	15.9	25	29.7	22.7	8.6	60.5	71.1	36.5	35.1	10.8	14.6	35.2	31.4	34.3	29.9	66.1	69.1	93.6	32.9	73.3	24.8	122.1	58.5	26.8	79.2	19.5	34.6	125.8	19.4	18.8	14.1	74.4	57.5	82.8	31.9	9.8	109	72.5
	Dec	50	38.5	40	18.3	14.6	9.7	41.3	36.1	25.7	60.2	65.6	13.5	35.4	56.1	1.1	21.9	56.8	15.5	19.4	74.6	80.6	14.6	47.5	59.9	47.4	54.3	111.7	102.9	132.4	32.9	50.7	63.2	80.8	126.7	69	104.4	75.2	11.6	99.9	6.5	54.7	38.2	48.3	66.5	55.6	60.7	22.1	21.7
Years with 10 highest cummulative precipitation in the growing season	Apr-Nov	318.3	369.9	592.3	615.2	460	443.8	341.6	317.1	522.8	647.9	489.2	772.8	557.4	496	504.8	580.9	591.5	445.8	357.3	229.7	264.1	505.2	326.7	578.1	418.4	486	671.9	514.9	440.7	330.1	562.4	469.5	505.6	330.7	655.3	409.9	616.7	437.1	461.4	446.4	439.3	477.2	776.3	385.5	432.2	500.7	498.4	542.2
Years with 10 lowest cummulative precipitation in the growing season	Apr-Nov	318.3	369.9	592.3	615.2	460	443.8	341.6	317.1	522.8	647.9	489.2	772.8	557.4	496	504.8	580.9	591.5	445.8	357.3	229.7	264.1	505.2	326.7	578.1	418.4	486	671.9	514.9	440.7	330.1	562.4	469.5	505.6	330.7	655.3	409.9	616.7	437.1	461.4	446.4	439.3	477.2	776.3	385.5	432.2	500.7	498.4	542.2
Above average	Apr-Nov	318.3	369.9	592.3	615.2	460	443.8	341.6	317.1	522.8	647.9	489.2	772.8	557.4	496	504.8	580.9	591.5	445.8	357.3	229.7	264.1	505.2	326.7	578.1	418.4	486	671.9	514.9	440.7	330.1	562.4	469.5	505.6	330.7	655.3	409.9	616.7	437.1	461.4	446.4	439.3	477.2	776.3	385.5	432.2	500.7	498.4	542.2
	Average monthly temperature (RCP 8.5): tavg_8.5 [°C]
		2020	2021	2022	2023	2024	2025	2026	2027	2028	2029	2030	2031	2032	2033	2034	2035	2036	2037	2038	2039	2040	2041	2042	2043	2044	2045	2046	2047	2048	2049	2050	2051	2052	2053	2054	2055	2056	2057	2058	2059	2060	2061	2062	2063	2064	2065	2066	2067
	Jan	6.10645	1.95484	1.73226	-1.71613	1.59355	-2.73548	1.16129	-0.898387	1.54194	-0.443548	1.44516	3.68871	1.76935	-1.65968	-1.02258	1.92419	-1.76774	4.43548	2.70323	2.48871	-0.409677	-1.02419	-3.38548	-1.80645	0.559677	2.32581	-3.29516	-3.79839	-2.33065	1.82903	3.85484	3.61774	1.25806	-5.02742	2.39194	-3.91935	-0.979032	4.80806	0.0612903	-5.37258	4.40645	0.466129	0.396774	-5.80645	4.80968	3.40806	2.10968	-0.308065
	Feb	6.71724	3.00714	1.22143	2.46429	3.04828	4.51429	-0.269643	-0.242857	3.99138	3.86964	3.95	3.7875	6.65345	2.36429	6.39821	2.06964	2.61379	4.27857	5.70536	6.675	0.596552	0.369643	-0.0803571	2.0625	5.89655	5.90357	4.65536	2.62857	-2.53448	3.17321	1.21607	8.16071	4.63276	2.45	9.26964	-0.351786	6.1	6.48929	-4.25357	5.48571	6.91379	3.71429	5.74464	-2.16786	2.91897	8.9375	0.982143	6.36964
	Mar	8.45484	10.6065	6.93387	3.71452	8.30484	8.13226	8.43871	9.66774	7.52258	6.18065	8.29839	1.93548	9.07742	8.32258	10.029	7	8.94677	8.47581	9.9371	9.77258	9.34839	7.54194	5.81129	8.68226	8.37903	7.86774	10.0774	7.78065	4.4	6.77419	8.09194	8.66935	9.87258	7.86129	9.8871	6.06613	7.13065	8.66774	2.7129	11.5726	9.79677	4.30645	8.95484	5.38387	9.11774	8.43387	7.92742	11.4016
	Apr	13.9783	13.24	11.62	11.5167	14.0033	11.7883	15.4567	15.235	13.0033	10.63	12.175	11.8183	10.8667	12.7967	13.0667	9.88	14.1683	11.3383	14.0133	10.9683	12.825	12.7617	14.93	12.745	15.7233	13.6933	12.355	11.5533	12.5917	14.205	14.115	14.0967	14.16	14.6833	12.8267	13.72	13.92	13.0383	14.3383	14.0583	13.095	9.97333	13.0767	12.9667	13.9833	14.03	12.715	14.5283
	Mai	14.7935	15.6968	14.6274	20.0548	15.8919	18.0823	17.0145	19.5532	16.3242	15.4387	16.6984	14.1484	17.7839	17.5274	17.4226	15.3903	16.5887	15.6581	17.5484	17.6694	17.8645	16.1484	15.1629	14.9677	17.3661	16.8161	16.6565	16.129	15.6613	17.279	15.5113	17.2419	14.629	17.1903	16.1726	17.5435	14.2565	17.4952	15.8371	18.2516	16.6387	15.8032	16.0871	16.6823	15.621	16.9419	18.1903	16.4226
	Jun	19.4233	18.8767	17.0183	18.3383	19.84	20.5567	23.515	19.5133	19.9283	19.2583	17.7	19.34	19.93	19.625	20.78	19.385	17.3967	19.9167	20.8667	19.185	20.23	20.855	21.2633	19.9017	16.985	18.0767	19.5467	18.5333	20.1333	21.61	18.8583	20.5	18.5867	24.9767	18.2417	18.5817	17.9433	21.3833	17.915	20.155	19.045	21.0583	19.0683	19.595	19.88	19.7117	21.5917	20.0733
	Jul	23.8935	22.8516	20.4387	22.9242	23.7968	21.3645	23.679	19.4323	22.3548	21.8903	20.1403	21.6048	22.5048	21.3194	24.7258	22.0855	21.0097	22.0339	23.6984	25.3468	21.2032	21.379	23.2645	21.4145	25.0194	20.7677	21.9113	20.8516	21.7194	25.3887	21.6403	21.5952	21.5629	25.9339	20.9468	22.0645	22.8774	20.9516	22.9113	21.7339	24.1016	20.5355	22.4468	20.9355	23.4048	23.7758	22.6065	23.2226
	Aug	23.9048	20.4839	22.0435	19.9258	21.9226	21.1677	21.5919	22.9677	20.3903	19.6435	20.679	18.8484	23.3452	21.8774	19.9565	22.0823	20.5306	22.5065	21.5839	22.8839	23.5629	22.6097	21.971	21.3661	23.3339	19.6823	20.0677	23.75	21.0371	22.4548	21.6274	24.971	19.4613	24.1806	20.3177	22.5919	23.1919	23.3323	22.1581	22.9774	24.321	21.0403	24.1484	22.9032	22.7839	23.5484	23.7048	21.7065
	Sep	18.0617	16.645	19.98	15.4167	19.5817	17.3983	21.275	18.3117	18.6233	18.0567	18.665	16.5133	16.8233	19.69	17.8983	17.2583	18.1067	20.025	19.4567	23.6717	19.6333	16.6817	18.4733	16.4967	17.8933	16.7017	17.865	18.6083	18.25	20.36	19.1933	20.21	18.3383	19.1967	19.185	19.14	18.4767	21.6633	20.0783	19.74	17.0933	19.145	19.095	17.6567	20.135	19.3967	22.2083	19.6433
	Oct	14.4887	11.0097	12.0242	11.2645	9.88387	11.1306	11.2468	14.5419	11.5048	12.3484	10.7952	13.6468	10.4274	13.3226	10.2984	13.3065	13.0468	11.3258	11.8935	16.3161	11.0194	11.3871	14.5081	13.3484	14.0194	14.979	14.0194	11.3871	12.0484	12.1419	14.0387	13.9452	12.521	11.5871	11.1935	12.8903	12.9806	13.2516	16.1145	10.4887	11.479	12.7177	10.3952	15.079	13.7516	13.1613	14.2355	12.4113
	Nov	6.6	7.37667	8.38333	8.21667	6.87667	7.855	8.09	9.285	8.965	9.215	5.86	6.93167	5.18667	8.165	8.935	6.69167	6.67833	8.19	10.055	8.95167	4.85	8.17667	8.06167	8.96	8.98333	-0.976667	6.46667	7.57667	6.065	7.74167	7.30167	9.045	6.28	6.82167	8.57333	6.21	9.30333	8.495	8.465	8.02833	9.00833	6.73833	6.935	10.9583	8.00667	8.60167	10.1817	9.01
	Dec	0.0129032	3.51774	3.77581	1.55	-2.4871	2.65323	2.85161	-0.293548	-2.01774	0.791935	4.01129	0.46129	-2.70484	0.937097	2.42581	1.12097	3.08871	2.78548	0.858065	2.21129	-0.916129	3.37581	4.43226	3.97742	4.89516	2.77258	0.798387	2.51774	4.04677	1.35968	3.20161	-0.990323	-0.874194	-0.833871	0.462903	-2.68871	5.20161	2.13065	-1.60968	2.09355	4.77097	7.15323	0.929032	3.3871	4.08548	-1.86774	1.75484	5.98065
Years with 10 highest average temperature in the growing season	Apr-Nov	18.3634	16.9719	16.8217	17.063	17.8457	17.3555	19.1113	18.5079	17.447	16.7523	16.6933	16.56	17.383	18.0226	17.7355	17.0554	17.2639	17.5435	18.4373	19.4344	18.0483	17.4032	18.5104	17.1772	18.6201	17.2453	17.4888	17.259	17.3487	19.0628	17.8549	18.9371	17.037	19.6784	16.9834	18.076	17.6638	18.7308	18.4789	18.2007	17.9677	17.1819	17.7596	17.974	18.5085	18.6523	19.3217	18.2868
Above average	Apr-Nov	18.3634	16.9719	16.8217	17.063	17.8457	17.3555	19.1113	18.5079	17.447	16.7523	16.6933	16.56	17.383	18.0226	17.7355	17.0554	17.2639	17.5435	18.4373	19.4344	18.0483	17.4032	18.5104	17.1772	18.6201	17.2453	17.4888	17.259	17.3487	19.0628	17.8549	18.9371	17.037	19.6784	16.9834	18.076	17.6638	18.7308	18.4789	18.2007	17.9677	17.1819	17.7596	17.974	18.5085	18.6523	19.3217	18.2868
Summary of years with either highest cumulative precipitation or highest average temperature		2020	2021	2022	2023	2024	2025	2026	2027	2028	2029	2030	2031	2032	2033	2034	2035	2036	2037	2038	2039	2040	2041	2042	2043	2044	2045	2046	2047	2048	2049	2050	2051	2052	2053	2054	2055	2056	2057	2058	2059	2060	2061	2062	2063	2064	2065	2066	2067
Summary of years with lowest cumulative precipitation		2020	2021	2022	2023	2024	2025	2026	2027	2028	2029	2030	2031	2032	2033	2034	2035	2036	2037	2038	2039	2040	2041	2042	2043	2044	2045	2046	2047	2048	2049	2050	2051	2052	2053	2054	2055	2056	2057	2058	2059	2060	2061	2062	2063	2064	2065	2066	2067
Years with a combination of either higher/lower precipitation + either above-average temperature or precipitation		2020	2021	2022	2023	2024	2025	2026	2027	2028	2029	2030	2031	2032	2033	2034	2035	2036	2037	2038	2039	2040	2041	2042	2043	2044	2045	2046	2047	2048	2049	2050	2051	2052	2053	2054	2055	2056	2057	2058	2059	2060	2061	2062	2063	2064	2065	2066	2067
[truncated: 36 more columns]

## Sheet: B.2 Geology properties
Geology		Type	Kf(mm/d)		Rock depth		Porosity
	Reference			Reference		Reference		Reference
Quaternary i.g. (Alluvium, Pleistocene along main drainage systems, moraines)	Austria geologie	1	86400	Freeze and Cherry, 1979	40	Hausler et al., 2014	0.1	Bednarik et al., 2014
Molasse-Zone; late Eocene - Miocene; intramontane basins; Neogene		2	86.4		40		0.1
Granitoid; Permo-Carboniferous		3	86.4	Karro and Lahermo, 1999; Megahan and Clayton, 1986	40		0.1
"Altkristallin" i.g. (mainly paragneiss, micaschist; locally garnetiferous phyllite)		4	86.4	Karro and Lahermo, 1999	40		0.1
Amphibolite		5	0.0864	Kukkonen et al., 2023	40		0.1
Marble		6	86.4	Vernias and Christidis 2018	40		0.1
Siliciclastic rocks; Permo-Scythian		7	8.64	Widodo et al., 2016	40		0.1
Mainly carbonate rock; Middle Triassic - Jurassic		8	86.4	Freeze and Cherry, 1979	40		0.1
References
Kartographisches Modell 1:500000 Austria - geologie. Available at: https://www.geologie.ac.at/shop/files/KM500_Austria_Geologie.pdf.
Bednarik, M. et al. (2014) ‘Engineering geological properties of Leitha Limestone from historical quarries in Burgenland and Styria, Austria’, Engineering Geology, 176, pp. 66–78. doi:10.1016/j.enggeo.2014.04.005.
Häusler, H. et al. (2014) ‘Coeval lower miocene subsidence of the Eisenstadt Basin and relative updoming of its Austroalpine frame: Implications from high-resolution geophysics at the OSLIP section (Northern Burgenland, Austria)’, International Journal of Earth Sciences, 104(2), pp. 475–493. doi:10.1007/s00531-014-1084-8.
Freeze, R.A. and Cherry, J.A. (1979) Groundwater. Englewood Cliffs, N.J: Prentice-Hall (0-13-365312-9).
Megahan, W.F. and Clayton, J.L. (1986) ‘Saturated hydraulic conductivities of granitic materials of the Idaho Batholith’, Journal of Hydrology, 84(1–2), pp. 167–180. doi:10.1016/0022-1694(86)90050-8.
Karro, Enn & Lahermo, P. (1999). Occurrence and chemical characteristics of groundwater in Precambrian bedrock in Finland. Special Paper - Geological Survey of Finland. 27. 85-96.
Kukkonen, I.T. et al. (2023) ‘Hydraulic conductivity of the crystalline crust: Insights from hydraulic stimulation and induced seismicity of an enhanced geothermal system pilot reservoir at 6 km depth, Espoo, Southern Finland’, Geothermics, 112, p. 102743. doi:10.1016/j.geothermics.2023.102743.
Veranis, Nikos & Christidis, Christos. (2014). HARD ROCK AQUIFERS OF CENTRAL AND EASTERN CHALKIDIKI, REGION OF CENTRAL MACEDONIA, NORTHERN GREECE.
Widodo, Lilik & Cahyadi, Tedy & Notosiswoyo, Sudarto & Widijanto, Eman. (2016). Application of Clustering System to Analyze Geological, Geotechnical and Hydrogeological Data Base according to HC-System Approach. 10.17605/OSF.IO/MDTP4.

## Sheet: B.3 Landuse properties
Landuse properties
Landuse	No	inLoss	rootDep	frac_imp	crop_coef	canopy_frac	C_fac	manning_n	MDA	poreDia(mm)	Vertical_poresAm2	Lateral_poresAm2	Macrodepth[m]	max_V@slope_0.5[m/h]	min_velo@slope_0.5[m/h]	soilP(mg_kg-	HUM	Hufrac	BaseTa	LAI	RUE	fr_P
111 Continuous urban fabric	1	2	0.1	0.5	0.24	0.95	0.05	0.1	0.7	1	100	0.05	0.7	40	1	-9999	-9999	-9999	-9999	-9999	-9999	-9999
112 Discontinuous urban fabric	2	2	0.1	0.5	0.24	0.95	0.05	0.1	0.7	1	100	0.05	0.7	40	1	-9999	-9999	-9999	-9999	-9999	-9999	-9999
121 Industrial or commercial units	3	2	0.1	0.5	0.24	0.95	0.05	0.1	0.7	1	100	0.05	0.7	40	1	-9999	-9999	-9999	-9999	-9999	-9999	-9999
122 Road and rail networks and associated land	4	2	0.1	0.5	0.12	0.95	0.05	0.05	0.7	1	100	0.05	0.7	40	1	-9999	-9999	-9999	-9999	-9999	-9999	-9999
131 Mineral extraction sites	5	0	0.1	0.5	0.84	0	0.05	0.15	0.7	1	100	0.05	0.7	40	1	-9999	-9999	-9999	-9999	-9999	-9999	-9999
141 Green urban areas	6	2	0.1	0.5	0.24	0.95	0.05	0.1	0.7	1	100	0.05	0.7	40	1	-9999	-9999	-9999	-9999	-9999	-9999	-9999
142 Sport and leisure facilities	7	2	0.1	0.5	0.24	0.95	0.05	0.1	0.7	1	100	0.05	0.7	40	1	-9999	-9999	-9999	-9999	-9999	-9999	-9999
211 Non-irrigated arable land	8	0.74	1.4	0	0.96	0.95	0.38	0.2	0.7	1	100	0.05	0.7	40	1	-9999	-9999	-9999	-9999	-9999	-9999	-9999
221 Vineyards	9	0.7	3	0	1.2	0.95	0.3403	0.3	0.7	1	100	0.05	0.7	40	1	-9999	-9999	-9999	-9999	-9999	-9999	-9999
231 Pastures	10	0.74	1.4	0	0.96	0.95	0.0853	0.2	0.7	1	100	0.05	0.7	40	1	-9999	-9999	-9999	-9999	-9999	-9999	-9999
242 Complex cultivation patterns	11	0.74	1.4	0	0.96	0.95	0.13	0.2	0.7	1	100	0.05	0.7	40	1	-9999	-9999	-9999	-9999	-9999	-9999	-9999
243 Land principally occupied by agriculture, with significant areas of natural vegetation	12	0.74	1.4	0	0.96	0.95	0.1211	0.2	0.7	1	100	0.05	0.7	40	1	-9999	-9999	-9999	-9999	-9999	-9999	-9999
Broad-leaved forest	13	2.2	1.5	0	1.2	0.95	0.0012	0.4	0.7	1	100	0.05	0.7	40	1	-9999	-9999	-9999	-9999	-9999	-9999	-9999
Coniferous forest	14	2.2	1.5	0	1.2	0.95	0.0012	0.4	0.7	1	100	0.05	0.7	40	1	-9999	-9999	-9999	-9999	-9999	-9999	-9999
Mixed forest	15	2.2	1.5	0	1.2	0.95	0.0012	0.4	0.7	1	100	0.05	0.7	40	1	-9999	-9999	-9999	-9999	-9999	-9999	-9999
Transitional woodland-shrub	16	1.1	2	0	1.2	0.95	0.0215	0.4	0.7	1	100	0.05	0.7	40	1	-9999	-9999	-9999	-9999	-9999	-9999	-9999
References
Anon, 2022. CLC 2018. Available at: http://data.europa.eu/88u/dataset/76617316-b9e6-4bcd-ba09-e328b578fed2 [Accessed: 26 May 2023].
Gassmann, M., Stamm, C., Olsson, O., Lange, J., Kümmerer, K., and Weiler, M.: Model-based estimation of pesticides and transformation products and their export pathways in a headwater catchment, Hydrol. Earth Syst. Sci., 17, 5213–5228, https://doi.org/10.5194/hess-17-5213-2013, 2013.
Gassmann, Matthias. (2013). Environmental fate modelling of agrochemicals and their transformation products at catchment scale.
Kochiieru, Mykola & Lamorski, Krzysztof & Feiza, Virginijus & Feiziene, Dalia & Volungevicius, Jonas. (2018). The effect of soil macroporosity, temperature and water content on CO2 efflux in the soils of different genesis and land management. Zemdirbyste-Agriculture. 105. 291-298. 10.13080/z-a.2018.105.037.
Panagos, P. et al. (2015) ‘The new assessment of soil loss by water erosion in Europe’, Environmental Science &amp; Policy, 54, pp. 438–447. doi:10.1016/j.envsci.2015.08.012.
Rozos, D. et al. (2013) ‘Application of the revised universal soil loss equation model on landslide prevention. an example from N. Euboea (EVIA) island, Greece’, Environmental Earth Sciences, 70(7), pp. 3255–3266. doi:10.1007/s12665-013-2390-3.

## Sheet: B.4 Crop coefficients
Kc_Monthly
Landuse	Reclassed	Jan	Feb	Mrt	Apr	Mei	Jun	Jul	Aug	Sep	Okt	Nov	Dec
111 Continuous urban fabric	1	0.225	0.225	0.2	0.2	0.2	0.4	0.4	0.4	0.25	0.25	0.25	0.225
112 Discontinuous urban fabric	2	0.15	0.15	0.1	0.1	0.1	0.3	0.3	0.3	0.2	0.2	0.2	0.15
121 Industrial or commercial units	3	0.25	0.25	0.2	0.2	0.2	0.4	0.4	0.4	0.3	0.3	0.3	0.25
122 Road and rail networks and associated land	4	0.2	0.2	0.15	0.15	0.15	0.35	0.35	0.35	0.25	0.25	0.25	0.2
131 Mineral extraction sites	5	0.21	0.21	0.16	0.16	0.16	0.36	0.36	0.36	0.26	0.26	0.26	0.21
141 Green urban areas	6	0.17	0.17	0.12	0.12	0.12	0.32	0.32	0.32	0.22	0.22	0.22	0.17
142 Sport and leisure facilities	7	0.15	0.15	0.1	0.1	0.1	0.3	0.3	0.3	0.2	0.2	0.2	0.15
211 Non-irrigated arable land	8	0.3	0.3	0.3	0.4	0.4	1.2	1.2	1.2	0.5	0.5	0.5	0.3
221 Vineyards	9	0.375	0.375	0.3	0.3	0.3	0.7	0.7	0.7	0.45	0.45	0.45	0.375
231 Pastures	10	0.6	0.6	0.4	0.4	0.4	0.9	0.9	0.9	0.8	0.8	0.8	0.6
242 Complex cultivation patterns	11	1.175	1.175	1.1	1.1	1.1	1.35	1.35	1.35	1.25	1.25	1.25	1.175
243 Land principally occupied by agriculture, with significant areas of natural vegetation	12	0.85	0.85	0.7	0.7	0.7	1.15	1.15	1.15	1	1	1	0.85
Broad-leaved forest	13	0.6	0.6	1.3	1.3	1.3	1.6	1.6	1.6	1.5	1.5	1.5	0.6
Coniferous forest	14	1	1	1	1	1	1	1	1	1	1	1	1
Mixed forest	15	0.8	0.8	1.2	1.2	1.2	1.5	1.5	1.5	1.3	1.3	1.3	0.8
Transitional woodland-shrub	16	0.875	0.875	0.8	0.8	0.8	1	1	1	0.95	0.95	0.95	0.875
References
Crop coefficients (2021) Farmwest. Available at: https://farmwest.com/climate/calculator-information/et/crop-coefficients/#:~:text=The%20crop%20coefficients%2C%20Kc%20values,evaporation%20from%20the%20soil%20surface. (Accessed: 26 May 2023).
Crop explorer for major crop regions - united states department of agriculture (no date) Europe - Crop Calendars. Available at: https://ipad.fas.usda.gov/rssiws/al/crop_calendar/europe.aspx (Accessed: 26 May 2023).
Eitzinger, J., Daneu, V., Bodner, G., Kubu, G., Loiskandl, W., Macaigne, P., Thaler, S., Schaumberger, A., Wittmann, C., Weidle, F., Kann, A., Murer, E., Krammer, C., Trnka, M., Hayes M. (2016): Drought monitoring system for Austrian agriculture – AgroDroughtAustria (Final Scientific Report of project “AgroDroughtAustria” of the Austrian Climate Change Research Program). BOKU-Met Report 25, ISSN …
Nistor, Mărgărit & Ronchetti, F. & Alessandro, Corsini & Cheval, Sorin & Dumitrescu, Alexandru & Rai, Praveen & Petrea, Dănuţ & Dezsi, Ştefan. (2017). CROP EVAPOTRANSPIRATION VARIATION UNDER CLIMATE CHANGE IN SOUTH EAST EUROPE DURING 1991-2050. Carpathian Journal of Earth and Environmental Sciences. 12. 571-582.
Piccinni, G. et al. (2009) ‘Determination of growth-stage-specific crop coefficients (KC) of maize and Sorghum’, Agricultural Water Management, 96(12), pp. 1698–1704. doi:10.1016/j.agwat.2009.06.024.

## Sheet: B.5 Soil properties
Soil layer-1
FAO90FU	Type	Kgreen(cm/h)	sucthd(cm)	GreenCrust	GreenMacro	depth	porosity	Kf(cm/h)	N	alpha	L	GWTableExp	Macro_factor	Anisotropy_1	ero_a	ero_b	density	OC	OC_mixing
CMd Dystric Cambisol	1	0.34	8.89	0.6	1	0.7	0.476	1.85	1.19	0.0407	0.5	2.2	1	2	0	2	1.3	1.45	0.01
CHh Haplic Chernozem	2	0.65	10.91	0.6	1	0.7	0.514	2.5	1.38	0.012	0.5	2.2	1	2	0	2	1.22	2.09	0.01
LPk Rendzic Leptosol	3	0.34	8.89	0.6	1	0.7	0.476	2.49	1.19	0.0407	0.5	2.2	1	2	0	2	1.24	2.13	0.01
CMe Eutric Cambisol	4	0.34	8.89	0.6	1	0.7	0.476	1.55	1.19	0.0407	0.5	2.2	1	2	0	2	1.37	0.74	0.01
CMu Humic Cambisol	5	0.77	14.32	0.6	1	0.7	0.52	1.55	1.46	0.014	0.5	2.2	1	2	0	2	1.2	2	0.01
Soil layer-2
FAO90FU	Type	depth	porosity	Kf(cm/h)	N	alpha	L	GWTableExp	Macro_factor	Anisotropy_2	density	OC
CMd Dystric Cambisol	1	1.5	0.498	0.59	1.19	0.0407	0.5	1	1	2	1.36	0.5
CHh Haplic Chernozem	2	1.5	0.515	0.92	1.38	0.012	0.5	1	1	2	1.35	0.89
LPk Rendzic Leptosol	3	1.5	0.498	0.34	1.19	0.0407	0.5	1	1	2	1.24	0.5
CMe Eutric Cambisol	4	1.5	0.498	0.89	1.19	0.0407	0.5	1	1	2	1.39	0.36
CMu Humic Cambisol	5	1.5	0.47	0.89	1.439	0.016	0.5	1	1	2	1.4	0.4
Soil layer-3
FAO90FU	Type	depth	porosity	Kf(cm/h)	N	alpha	L	GWTableExp	Macro_factor	Anisotropy_2	density	OC
CMd Dystric Cambisol	1	0.4	0.498	0.59	1.19	0.0407	0.5	1	1	2	1.36	0.5
CHh Haplic Chernozem	2	0.4	0.515	0.92	1.38	0.012	0.5	1	1	2	1.35	0.89
LPk Rendzic Leptosol	3	0.4	0.498	0.34	1.19	0.0407	0.5	1	1	2	1.24	0.5
CMe Eutric Cambisol	4	0.4	0.498	0.89	1.19	0.0407	0.5	1	1	2	1.39	0.36
CMu Humic Cambisol	5	0.4	0.47	0.89	1.439	0.016	0.5	1	1	2	1.4	0.4
References
Ballabio, C., Lugato, E., Fernández-Ugalde, O., Orgiazzi, A., Jones, A., Borrelli, P., Montanarella, L. and Panagos, P., 2019. Mapping LUCAS topsoil chemical properties at European scale using Gaussian process regression. Geoderma, 355: 113912.
European Soil Data Centre (ESDAC), esdac.jrc.ec.europa.eu, European Commission, Joint Research Centre
For ESDB v2.0: The European Soil Database distribution version 2.0, European Commission and the European Soil Bureau Network, CD-ROM, EUR 19945 EN, 2004.
Fischer, G., F. Nachtergaele, S. Prieler, H.T. van Velthuizen, L. Verelst, D. Wiberg, 2008. Global Agro-ecological Zones Assessment for Agriculture (GAEZ 2008). IIASA, Laxenburg, Austria and FAO, Rome, Italy.
Panagos, P., Van Liedekerke, M., Borrelli, P., Köninger, J., Ballabio, C., Orgiazzi, A., Lugato, E., Liakos, L., Hervas, J., Jones, A. Montanarella, L. 2022. European Soil Data Centre 2.0: Soil data and knowledge in support of the EU policies. European Journal of Soil Science, 73(6), e13315. DOI: 10.1111/ejss.13315
Panagos P., Van Liedekerke M., Jones A., Montanarella L., “European Soil Data Centre: Response to European policy support and public data requirements”; (2012) Land Use Policy, 29 (2), pp. 329-338. doi:10.1016/j.landusepol.2011.07.003
Panagos Panos. The European soil database (2006) GEO: connexion, 5 (7), pp. 32-33.
Rawls, W.J., Brakensiek, D.L. and Miller, N. (1983) ‘Green‐AMPT infiltration parameters from Soils Data’, Journal of Hydraulic Engineering, 109(1), pp. 62–70. doi:10.1061/(asce)0733-9429(1983)109:1(62).
Schaap, M.G. and van Genuchten, M.Th. (2006) ‘A modified Mualem–van Genuchten formulation for improved description of the hydraulic conductivity near saturation’, Vadose Zone Journal, 5(1), pp. 27–34. doi:10.2136/vzj2005.0005.
StructX.com (no date) Hydraulic conductivity ranges of various soil types, Hydraulic Conductivity and Permeability of Various Soil Types. Available at: https://structx.com/Soil_Properties_007.html (Accessed: 26 May 2023).
Tuflow (2020) Green-AMPT infiltration parameters, Tuflow. Available at: https://wiki.tuflow.com/Green-Ampt_Infiltration_Parameters#:~:text=The%20suction%20head%2C%20represented%20in,and%20smaller%20for%20sandy%20soils. (Accessed: 26 May 2023).

## Sheet: B.6 Calibration results
sim-Day	Simulated(m3/s)	Observed(m3/s)	Q_41	Q_54
01.01.15	0.626677	1.783	1.07128	0.9242
02.01.15	0.6353	1.848	1.07029	0.926399
03.01.15	0.641332	1.964	1.06777	0.940928
04.01.15	0.706169	2.515	1.17828	1.42166
05.01.15	0.668515	2.475	1.16075	1.16536
06.01.15	0.699492	2.314	1.14755	1.08522
07.01.15	0.662721	2.143	1.12906	0.984238
08.01.15	0.680062	2.045	1.15477	0.980865
09.01.15	0.669774	2.029	1.10867	0.961972
10.01.15	0.669005	2.19	1.11195	1.00245
11.01.15	0.656422	2.104	1.11706	0.978749
12.01.15	0.66519	2.018	1.12814	0.921935
13.01.15	0.65136	2.081	1.1074	0.929399
14.01.15	0.659678	1.954	1.12937	0.926573
15.01.15	0.643984	1.907	1.10336	0.927728
16.01.15	0.639476	1.886	1.08386	0.920687
17.01.15	0.649934	1.886	1.0864	0.950208
18.01.15	0.637205	1.85	1.0891	0.904859
19.01.15	0.645344	1.848	1.06135	0.941244			Water balances of selected calibaration runs
20.01.15	0.640389	1.821	1.07023	0.931814
21.01.15	0.630238	1.814	1.08548	0.916249			Selected run	Rain(mm)	SnowWE(mm)	Evap(mm)	GW_recharge(mm)	OFlowToRiver(mm)	MatrixflowToRiver(mm)	Q_Outlet(mm)	Kling-Gupta efficiency
22.01.15	0.641245	1.801	1.0613	0.923644			Avg/year	1.86113	0.115257	1.49605	0.556274	0.0136602	0.211006	0.224674	0.522
23.01.15	0.625025	1.79	1.05645	0.910717			Cumulative/year	679.313	42.0688	546.057	203.04	4.98597	77.0173	82.0061
24.01.15	0.640278	1.765	1.06175	0.902941			%		6.19284	80.3836	29.889	0.733973	11.3375	12.0719
25.01.15	0.653766	1.785	1.0402	0.912482
26.01.15	0.637246	1.746	1.06922	0.930782
27.01.15	0.63445	1.782	1.07378	0.928401			Q_41	Rain(mm)	SnowWE(mm)	Evap(mm)	GW_recharge(mm)	OFlowToRiver(mm)	MatrixflowToRiver(mm)	Q_Outlet(mm)	Kling-Gupta efficiency
28.01.15	0.643822	1.767	1.05872	0.944829			Avg/year	1.86113	0.115257	1.51847	0.723375	0.0154058	0.274899	0.290294	0.4
29.01.15	0.63464	1.762	1.09492	0.932866			Cumulative/year	679.313	42.0688	554.243	264.032	5.62313	100.338	105.957
30.01.15	1.2669	2.507	1.52011	1.60491			%		6.19284	81.5887	38.8675	0.827767	14.7705	15.5977
31.01.15	1.79379	2.762	2.10652	3.52994
01.02.15	0.889804	2.232	1.29555	1.71468
02.02.15	0.777074	2.092	1.25775	1.33472			Q_54	Rain(mm)	SnowWE(mm)	Evap(mm)	GW_recharge(mm)	OFlowToRiver(mm)	MatrixflowToRiver(mm)	Q_Outlet(mm)	Kling-Gupta efficiency
03.02.15	0.77958	2.002	1.26149	1.04673			Avg/year	1.86113	0.0924261	1.55316	0.711185	0.0140042	0.271313	0.285346	0.47
04.02.15	0.745006	2.013	1.2429	0.983712			Cumulative/year	679.313	33.7355	566.905	259.582	5.11153	99.0291	104.151
05.02.15	0.734614	1.922	1.20976	0.95804			%		4.96613	83.4527	38.2125	0.752456	14.5778	15.3319
06.02.15	0.721867	1.902	1.18403	0.952671
07.02.15	0.707097	1.818	1.16845	0.937134
08.02.15	0.723238	1.837	1.16216	0.933092
09.02.15	0.704187	1.845	1.1459	0.947701
10.02.15	0.696105	1.852	1.13514	0.930403
11.02.15	0.695216	1.85	1.13986	0.914465
12.02.15	0.691017	1.837	1.13424	0.932113
13.02.15	0.674963	1.821	1.12949	0.89962
14.02.15	0.677789	1.812	1.09224	0.89728
15.02.15	0.667458	1.8	1.09414	0.899711
16.02.15	0.663974	1.781	1.07635	0.904865
17.02.15	0.658882	1.752	1.09974	0.908621
18.02.15	0.660591	1.725	1.08926	0.889824
19.02.15	0.660512	1.722	1.07807	0.911604
20.02.15	0.649521	1.74	1.0895	0.90602
21.02.15	0.650272	1.75	1.11402	0.889293
22.02.15	0.648451	1.757	1.05901	0.894936
23.02.15	0.76045	2.014	1.22191	1.35783
24.02.15	0.806623	2.709	1.30166	1.36923
25.02.15	0.937542	3.321	1.57919	2.2421
26.02.15	0.788467	2.344	1.33626	1.384
27.02.15	0.763248	1.979	1.28421	1.20993
28.02.15	0.756925	1.774	1.22448	1.00692
01.03.15	0.755673	1.733	1.24232	0.935061
02.03.15	0.74985	1.719	1.21501	0.957245
03.03.15	0.705268	1.677	1.18454	0.949696
04.03.15	0.69319	1.581	1.18889	0.967383
05.03.15	0.701327	1.544	1.15467	0.921491
06.03.15	0.705904	1.531	1.16297	1.02814
07.03.15	0.681263	1.49	1.16823	0.975511
08.03.15	0.688225	1.5	1.12855	0.998292
09.03.15	0.677942	1.494	1.12808	0.921396
10.03.15	0.662914	1.559	1.12372	0.957392
11.03.15	0.732938	1.712	1.19443	1.00267
12.03.15	0.798084	1.637	1.37796	1.71809
13.03.15	0.711009	1.55	1.19184	1.11642
14.03.15	0.69421	1.515	1.16912	1.02856
15.03.15	0.685153	1.509	1.15775	1.02336
16.03.15	0.694198	1.524	1.14696	1.00357
17.03.15	0.666763	1.477	1.12444	0.934416
18.03.15	0.682705	1.497	1.14332	0.949529
19.03.15	0.673145	1.447	1.11922	1.00696
20.03.15	0.671342	1.424	1.0888	0.975713
21.03.15	0.653702	1.435	1.10303	0.934714
22.03.15	0.64083	1.406	1.07686	0.922333
23.03.15	0.65479	1.391	1.09405	0.910604
24.03.15	0.636051	1.395	1.06495	0.933754
25.03.15	0.617783	1.4	1.0508	0.887263
26.03.15	0.62627	1.463	1.02089	0.858867
27.03.15	0.638144	1.535	1.064	1.02937
28.03.15	0.61969	1.399	1.05768	0.999299
29.03.15	0.622931	1.402	1.0581	0.957512
30.03.15	0.627845	1.504	1.04621	0.953852
31.03.15	0.616004	1.551	1.05351	0.985662
01.04.15	0.614545	1.509	1.0509	1.0326
02.04.15	0.627067	1.498	1.07753	0.966818
03.04.15	0.620582	1.467	1.07171	1.09421
04.04.15	0.613651	1.397	1.06375	0.960086
05.04.15	0.619834	1.364	1.05156	0.941976
06.04.15	0.61673	1.349	1.04791	0.974994
07.04.15	0.60603	1.341	1.03263	0.942593
08.04.15	0.609609	1.348	1.03206	0.918171
09.04.15	0.609883	1.348	1.03367	0.936045
10.04.15	0.58423	1.342	1.03054	0.908786
11.04.15	0.592084	1.329	0.99073	0.862324
12.04.15	0.587966	1.33	1.00444	0.884442
13.04.15	0.58071	1.354	0.984436	0.896305
14.04.15	0.57587	1.412	0.968456	0.844831
15.04.15	0.565219	1.387	0.975538	0.838627
16.04.15	0.555472	1.396	0.934266	0.812251
17.04.15	0.543588	1.554	0.972703	0.792737
18.04.15	0.632412	1.911	1.08019	1.26371
19.04.15	0.573296	1.343	0.98568	0.962319
20.04.15	0.561574	1.128	0.978697	0.859246
21.04.15	0.549418	1.01	0.980336	0.848275
22.04.15	0.544902	0.993	0.932446	0.88131
23.04.15	0.550705	0.995	0.942449	0.904773
24.04.15	0.548195	1	0.941288	0.835099
25.04.15	0.537316	0.99	0.930452	0.838366
26.04.15	0.53281	0.962	0.950859	0.805502
27.04.15	0.532651	0.951	0.916137	0.82271
28.04.15	0.512252	1	0.920796	0.830567
29.04.15	0.524082	1.097	0.920799	0.834792
30.04.15	0.5228	0.925	0.918309	0.855878
01.05.15	0.508109	0.895	0.900946	0.865047
02.05.15	0.538237	1.071	0.924814	0.933402
03.05.15	0.521379	0.935	0.94749	0.919458
04.05.15	0.52185	0.877	0.926892	0.885772
05.05.15	0.516866	0.845	0.91141	0.815919
06.05.15	0.502636	0.903	0.902228	0.829848
07.05.15	0.574299	1.155	0.999749	1.09575
08.05.15	0.516708	0.829	0.915005	0.917702
09.05.15	0.515301	0.761	0.940431	0.857859
10.05.15	0.509164	0.727	0.909606	0.807586
11.05.15	0.502684	0.704	0.921468	0.841699
12.05.15	0.51072	0.697	0.913898	0.825216
13.05.15	0.511321	0.704	0.884274	0.807044
14.05.15	0.491004	1.315	0.88627	0.826675
15.05.15	0.496391	0.992	0.884378	0.845523
16.05.15	0.506254	0.948	0.88425	0.851423
17.05.15	0.482639	0.857	0.885011	0.805212
18.05.15	0.484343	0.832	0.883282	0.808634
19.05.15	0.49052	0.828	0.882186	0.779496
20.05.15	0.468212	0.924	0.866548	0.7801
21.05.15	0.558038	1.126	0.976727	1.07913
22.05.15	0.543953	1.182	0.96934	0.986772
23.05.15	4.226	8.449	4.97437	5.64563
24.05.15	4.83449	5.112	5.00779	7.31356
25.05.15	1.6558	2.105	2.26024	3.37212
26.05.15	1.10886	1.726	1.86125	1.61262
27.05.15	1.04936	1.45	1.67698	1.17803
28.05.15	0.928811	1.307	1.50376	0.983887
29.05.15	0.885087	1.232	1.38752	0.918211
30.05.15	0.859844	1.153	1.29085	0.886901
31.05.15	0.809376	1.214	1.33595	0.971712
01.06.15	0.76436	1.094	1.25568	0.92685
02.06.15	0.750966	1.024	1.21966	0.873975
03.06.15	0.709154	1.017	1.19692	0.760941
04.06.15	0.67689	0.948	1.12642	0.753511
05.06.15	0.658685	0.919	1.08815	0.749038
06.06.15	0.624476	0.792	1.05064	0.746383
07.06.15	0.604509	0.788	1.01167	0.771215
08.06.15	0.587636	0.813	0.980488	0.729755
09.06.15	0.575106	0.889	0.936366	0.690232
10.06.15	0.542298	0.918	0.935722	0.700546
11.06.15	0.539549	0.864	0.906317	0.703046
12.06.15	0.522296	0.901	0.866969	0.732506
13.06.15	0.50351	0.801	0.851978	0.669314
14.06.15	0.478337	1.202	0.816641	0.641842
15.06.15	0.47791	0.857	0.827336	0.681822
16.06.15	0.479528	0.776	0.842027	0.762565
17.06.15	0.459163	0.757	0.807126	0.725321
18.06.15	0.46552	0.743	0.791199	0.722749
19.06.15	0.449248	0.827	0.796167	0.717595
20.06.15	0.446947	0.86	0.793893	0.736836
21.06.15	0.454857	0.817	0.813723	0.750527
22.06.15	0.466329	0.765	0.783912	0.745735
23.06.15	0.447426	1.098	0.798015	0.689918
24.06.15	0.462115	0.865	0.795881	0.813399
25.06.15	0.440487	0.759	0.772932	0.701803
26.06.15	0.442823	0.748	0.767122	0.677212
27.06.15	0.426535	0.73	0.76727	0.67917
28.06.15	0.462194	0.82	0.793976	0.794103
29.06.15	0.423794	0.769	0.765025	0.746354
30.06.15	0.43146	0.764	0.752516	0.694681
01.07.15	0.41916	0.718	0.753062	0.670444
02.07.15	0.422865	0.696	0.73942	0.705391
03.07.15	0.408267	0.67	0.734095	0.684164
04.07.15	0.39072	0.668	0.705705	0.657463
05.07.15	0.397553	0.632	0.704451	0.635481
06.07.15	0.393228	0.666	0.686096	0.638078
07.07.15	0.382535	0.659	0.684545	0.624343
08.07.15	0.486728	1.198	0.803558	0.756233
09.07.15	2.08084	2.283	2.48817	3.22129
10.07.15	0.630115	0.868	1.13021	1.5601
11.07.15	0.491507	0.74	0.867142	0.862704
12.07.15	0.463548	0.667	0.791813	0.759204
13.07.15	0.453235	0.633	0.817209	0.755282
14.07.15	0.464137	0.632	0.783785	0.712
15.07.15	0.443706	0.663	0.80896	0.749146
16.07.15	0.454306	0.602	0.795061	0.709874
17.07.15	0.428629	0.596	0.782917	0.714706
18.07.15	0.435589	0.757	0.787834	0.719523
19.07.15	0.441583	0.561	0.764647	0.783238
20.07.15	0.423921	0.621	0.766301	0.705502
21.07.15	0.419605	0.652	0.724221	0.699714
22.07.15	0.409337	0.594	0.733467	0.668059
23.07.15	0.428907	0.678	0.772209	0.707304
24.07.15	0.396781	0.564	0.745127	0.682634
25.07.15	0.401016	0.578	0.720876	0.651365
26.07.15	0.428071	0.641	0.739889	0.741491
27.07.15	0.406434	0.605	0.754938	0.736523
28.07.15	0.643519	0.697	1.04503	1.25838
29.07.15	0.481964	0.736	0.813035	0.982114
30.07.15	0.617276	1.181	1.03599	1.50389
31.07.15	0.502395	0.673	0.881779	1.22041
01.08.15	0.460374	0.586	0.826429	0.864948
02.08.15	0.468925	0.567	0.850506	0.757965
03.08.15	0.509033	0.735	0.897792	0.950876
04.08.15	0.467225	0.572	0.847213	0.834882
05.08.15	0.462679	0.547	0.857108	0.728068
06.08.15	0.470811	0.528	0.811541	0.727667
07.08.15	0.45341	0.518	0.815617	0.712469
08.08.15	0.455939	0.494	0.782343	0.705358
09.08.15	0.435403	0.484	0.768176	0.653959
10.08.15	0.44276	0.48	0.772055	0.669138
11.08.15	0.429913	0.484	0.751073	0.641919
12.08.15	0.409298	0.473	0.736683	0.659034
13.08.15	0.411135	0.469	0.730979	0.628712
14.08.15	0.397375	0.475	0.719242	0.639273
15.08.15	0.391963	0.475	0.706139	0.63961
16.08.15	0.415749	0.568	0.735947	0.715377
17.08.15	1.61145	1.582	2.01757	2.23302
18.08.15	0.827511	0.902	1.32765	1.93086
19.08.15	0.544068	0.633	0.957857	1.17035
20.08.15	0.786564	1.461	1.25014	1.5936
21.08.15	0.66446	0.882	1.22204	2.078
22.08.15	0.574652	0.657	0.99835	1.03568
23.08.15	0.568427	0.6	1.02299	0.844557
24.08.15	0.57244	0.566	0.98245	0.748163
25.08.15	0.574623	0.526	0.968864	0.782636
26.08.15	0.556278	0.529	0.946275	0.819005
27.08.15	0.523346	0.496	0.923428	0.775759
28.08.15	0.511395	0.487	0.891423	0.77309
29.08.15	0.517998	0.474	0.869609	0.810765
30.08.15	0.485174	0.458	0.856442	0.772588
31.08.15	0.47293	0.449	0.831276	0.714059
01.09.15	0.470699	0.455	0.808783	0.805891
02.09.15	0.474343	0.525	0.824119	0.862244
03.09.15	0.481107	0.819	0.848515	1.01503
04.09.15	0.459301	0.553	0.854307	0.880868
05.09.15	0.463594	0.586	0.849425	0.948781
06.09.15	0.461026	0.502	0.829022	0.911325
07.09.15	0.450452	0.498	0.844251	0.935237
08.09.15	0.474179	0.497	0.837234	0.956216
09.09.15	0.44568	0.593	0.817052	0.942819
10.09.15	0.467101	0.75	0.818166	0.983044
11.09.15	0.451386	0.522	0.821741	0.9499
12.09.15	0.439506	0.51	0.830017	0.905024
13.09.15	0.453944	0.487	0.816831	0.864461
14.09.15	0.485709	0.623	0.880126	0.900279
15.09.15	1.6817	1.285	2.20541	2.52517
16.09.15	0.65115	0.636	1.18628	1.59226
17.09.15	0.530821	0.544	0.925201	1.14063
18.09.15	0.517642	0.507	0.915892	1.07967
19.09.15	0.518905	0.532	0.916631	0.95985
20.09.15	0.500878	0.582	0.929749	0.977909
21.09.15	0.502366	0.485	0.926643	1.00736
22.09.15	0.509296	0.48	0.93072	0.948665
23.09.15	0.505952	0.486	0.923921	0.893235
24.09.15	0.508972	0.488	0.923822	0.930265
25.09.15	0.551658	0.862	0.995488	1.03049
26.09.15	2.12138	2.855	2.68696	3.99183
27.09.15	0.865843	0.962	1.54165	2.51877
28.09.15	0.698859	0.677	1.27913	1.57568
29.09.15	0.704388	0.615	1.15746	1.07225
30.09.15	0.638188	0.592	1.13041	0.956665
01.10.15	0.669363	0.598	1.14596	1.04465
02.10.15	0.635102	0.58	1.10611	1.00055
03.10.15	0.614375	0.553	1.09963	0.907741
04.10.15	0.602371	0.537	1.05843	0.886918
05.10.15	0.599291	0.577	1.05393	0.972877
06.10.15	0.583186	0.55	1.02472	0.96195
07.10.15	0.843834	1.058	1.33818	1.48648
08.10.15	0.83235	0.845	1.47111	2.20834
09.10.15	0.673636	0.782	1.12278	1.33779
10.10.15	0.639462	0.621	1.13749	1.27021
11.10.15	0.86201	1.788	1.38388	2.01977
12.10.15	0.75397	1.095	1.38751	1.51129
13.10.15	0.751366	0.74	1.24168	1.17949
14.10.15	0.967523	1.404	1.53155	1.515
15.10.15	1.14644	2.141	1.90284	2.90735
16.10.15	1.32759	2.378	2.16586	2.81447
17.10.15	1.18153	1.803	1.99221	1.74978
18.10.15	1.03396	1.164	1.75833	1.18935
19.10.15	1.19924	1.42	1.83358	1.49095
20.10.15	3.02113	2.633	3.98819	5.1899
21.10.15	1.92059	1.69	2.91475	3.18487
22.10.15	1.29385	1.273	2.2618	1.42708
23.10.15	1.21207	1.09	1.95837	1.29045
24.10.15	1.08036	0.989	1.84852	1.03304
25.10.15	1.02175	0.93	1.67255	1.11753
26.10.15	0.959392	0.891	1.62232	1.10681
27.10.15	0.886271	0.862	1.51297	1.03961
28.10.15	0.844323	0.856	1.45496	1.0715
29.10.15	0.800261	0.841	1.35881	1.04856
30.10.15	0.780044	0.83	1.31406	1.03194
31.10.15	0.739536	0.794	1.27545	1.07665
01.11.15	0.704204	0.776	1.23435	0.930651
02.11.15	0.694775	0.756	1.2137	1.00542
03.11.15	0.668536	0.755	1.156	1.01108
04.11.15	0.648794	0.766	1.17508	0.890459
05.11.15	0.640978	0.763	1.14584	1.00175
06.11.15	0.649314	0.749	1.10368	0.966962
07.11.15	0.649222	0.747	1.09805	0.99217
08.11.15	0.631082	0.722	1.11123	1.02841
09.11.15	0.639913	0.733	1.07231	0.978042
10.11.15	0.629169	0.724	1.10064	1.02132
11.11.15	0.634004	0.713	1.0333	0.958221
12.11.15	0.6228	0.723	1.06353	0.950347
13.11.15	0.625669	0.737	1.05679	1.02418
14.11.15	0.609672	0.705	1.0332	0.912596
15.11.15	0.619219	0.782	1.05476	1.02038
16.11.15	0.646109	0.718	1.05757	1.18708
17.11.15	0.633826	0.746	1.07813	1.031
18.11.15	0.612179	0.769	1.05101	0.981919
19.11.15	0.599653	0.824	1.03672	0.986683
20.11.15	0.605507	0.858	1.06772	1.07688
21.11.15	0.610351	0.818	1.08408	1.03347
22.11.15	0.634407	0.737	1.04654	0.996274
23.11.15	0.624361	0.706	1.05786	0.973812
24.11.15	0.614581	0.727	1.01397	1.01579
25.11.15	0.607004	0.746	1.05125	0.925468
26.11.15	0.608246	0.785	1.02823	0.991671
27.11.15	0.612182	0.765	1.02771	0.979025
28.11.15	0.589815	0.738	1.00919	1.00282
29.11.15	0.603855	0.722	1.01625	1.01642
30.11.15	0.592123	0.687	1.02396	1.00805
01.12.15	0.580488	0.725	0.976386	0.912283
02.12.15	0.626397	0.794	1.04695	1.17377
03.12.15	0.602745	0.726	1.01382	1.05766
04.12.15	0.590073	0.721	1.03118	1.03597
05.12.15	0.610966	0.703	1.02744	1.01708
06.12.15	0.585998	0.697	1.03304	1.02719
07.12.15	0.599491	0.697	1.01496	1.02422
08.12.15	0.589905	0.706	1.03506	1.06836
09.12.15	0.614739	0.702	1.03476	1.03585
10.12.15	0.59438	0.737	1.04774	0.981527
11.12.15	0.607796	0.721	1.04068	1.05492
12.12.15	0.586802	0.71	1.01325	0.991487
13.12.15	0.593173	0.717	1.02593	1.05503
14.12.15	0.584808	0.706	1.01224	1.01691
15.12.15	0.590042	0.701	1.01701	0.979994
16.12.15	0.58218	0.701	1.00166	1.02498
17.12.15	0.581211	0.754	1.02176	1.04162
18.12.15	0.606294	0.74	1.02452	1.09559
19.12.15	0.584449	0.7	1.05275	1.02317
20.12.15	0.5958	0.69	1.01368	1.06816
21.12.15	0.590354	0.688	1.02904	1.02256
22.12.15	0.583903	0.693	1.03144	1.00784
23.12.15	0.579613	0.691	1.00151	1.03561
24.12.15	0.58928	0.692	1.02841	0.981815
25.12.15	0.58518	0.663	1.00998	1.01427
26.12.15	0.584389	0.675	1.01652	1.04779
27.12.15	0.581968	0.67	1.03432	1.03783
28.12.15	0.601852	0.673	1.02811	1.00285
29.12.15	0.591655	0.669	1.01098	0.977562
30.12.15	0.583028	0.665	1.00196	1.01867
31.12.15	0.578906	0.662	0.993642	0.994578
01.01.16	0.599988	0.655	0.988963	0.97255
02.01.16	0.583401	0.66	1.01986	1.01701
03.01.16	0.584704	0.662	1.01234	1.01342
04.01.16	0.591315	0.637	1.03331	0.989701
05.01.16	0.57532	0.672	1.02253	1.01754
06.01.16	0.577922	0.682	1.01859	1.07659
07.01.16	0.582476	0.707	1.02393	1.09631
08.01.16	0.590662	0.7	0.994503	0.9771
09.01.16	0.593304	0.675	1.02251	1.04325
10.01.16	0.622221	1.058	1.09724	1.29727
11.01.16	0.642038	0.977	1.12633	1.20146
12.01.16	0.950902	1.322	1.51295	2.1624
13.01.16	0.654166	0.876	1.21299	1.27299
14.01.16	0.670373	0.761	1.23623	1.11619
15.01.16	0.654758	0.73	1.24168	1.22766
16.01.16	0.630474	0.702	1.23515	1.12776
17.01.16	0.647619	0.693	1.2446	1.07963
18.01.16	0.64454	0.685	1.24096	1.07421
19.01.16	0.634609	0.685	1.19346	1.06717
20.01.16	0.639903	0.699	1.18635	1.07972
21.01.16	0.642258	0.696	1.19514	1.06266
22.01.16	0.635205	0.651	1.16638	1.04331
23.01.16	0.630443	0.642	1.18859	1.05917
24.01.16	0.6729	0.919	1.22567	1.21158
25.01.16	0.717734	1.216	1.32856	1.6192
26.01.16	0.730912	1.222	1.36757	1.67315
27.01.16	0.690728	0.994	1.27134	1.16566
28.01.16	0.683259	0.927	1.26865	1.15704
29.01.16	0.69837	0.936	1.23201	1.16426
30.01.16	0.696832	0.853	1.31042	1.23449
31.01.16	0.682069	0.822	1.2667	1.13107
01.02.16	1.09968	2.008	1.85286	2.28049
02.02.16	0.926421	1.537	1.6128	2.48837
03.02.16	1.67397	1.664	2.2915	2.17183
04.02.16	4.20023	2.76	5.30403	8.43332
05.02.16	2.04266	2.122	2.65422	3.83208
06.02.16	1.50156	1.801	2.54802	1.60131
07.02.16	1.32586	1.669	2.06541	1.25898
08.02.16	1.15786	1.537	1.84731	1.11144
09.02.16	1.09532	1.483	1.72047	1.08481
10.02.16	1.29099	1.952	2.03445	1.72559
11.02.16	1.18193	1.675	1.88571	1.81342
12.02.16	1.05204	1.476	1.73518	1.31019
13.02.16	1.03278	1.459	1.68181	1.17551
14.02.16	0.983495	1.434	1.68231	1.17705
15.02.16	0.97386	1.451	1.58268	1.13562
16.02.16	0.932628	1.37	1.59218	1.10099
17.02.16	0.910656	1.431	1.52768	1.0661
18.02.16	0.886251	1.439	1.50038	1.0841
19.02.16	1.38177	2.394	2.01499	2.60737
20.02.16	1.27983	1.921	2.09388	2.97453
21.02.16	1.24423	2.094	2.04582	2.61901
22.02.16	1.12009	1.881	1.92516	1.53129
23.02.16	1.19488	1.854	1.79473	1.24995
24.02.16	1.06427	1.768	1.74853	1.17714
25.02.16	1.05636	1.65	1.72401	1.26165
26.02.16	1.01346	1.601	1.71633	1.04766
27.02.16	0.981351	1.549	1.6332	1.14479
28.02.16	0.953003	1.494	1.55803	1.07829
29.02.16	0.946581	1.824	1.56535	1.13616
01.03.16	0.937137	1.784	1.54371	1.35914
02.03.16	0.905302	1.597	1.53597	1.13855
03.03.16	0.894126	1.64	1.50708	1.08602
04.03.16	0.941514	1.748	1.58066	1.594
05.03.16	0.853383	1.542	1.50913	1.17813
06.03.16	0.853228	1.509	1.43262	1.04526
07.03.16	0.874244	1.641	1.48191	1.10314
08.03.16	0.833069	1.714	1.48051	1.36963
09.03.16	0.829553	1.566	1.43275	1.09402
10.03.16	0.83674	1.549	1.43439	1.12924
11.03.16	0.815214	1.557	1.42046	1.15716
12.03.16	0.806841	1.532	1.39173	1.05267
13.03.16	0.799738	1.51	1.35541	1.08325
14.03.16	0.76861	1.506	1.35355	1.06277
15.03.16	0.7818	1.742	1.29612	1.11037
16.03.16	0.791139	1.961	1.40222	1.48948
17.03.16	0.754319	1.83	1.35555	1.11355
18.03.16	0.748626	1.708	1.34406	1.07115
19.03.16	0.764281	1.649	1.29518	1.07173
20.03.16	0.729448	1.632	1.3278	1.0127
21.03.16	0.741908	1.63	1.34106	1.04388
22.03.16	0.71643	1.652	1.28795	1.02448
23.03.16	0.722638	1.659	1.25966	1.08073
24.03.16	0.720673	1.711	1.26126	1.03226
25.03.16	0.715407	1.704	1.26958	1.00699
26.03.16	0.713743	1.909	1.2703	1.15904
27.03.16	0.71401	1.725	1.27434	1.04749
28.03.16	0.692752	1.7	1.20297	0.998399
29.03.16	0.690123	1.743	1.24452	0.989699
30.03.16	0.664508	1.769	1.20135	0.993149
31.03.16	0.686008	1.77	1.20461	1.01747
01.04.16	0.648979	1.755	1.14709	0.900085
02.04.16	0.664133	1.681	1.16867	0.879513
03.04.16	0.638089	1.661	1.13996	0.949101
04.04.16	0.629366	1.72	1.14757	0.897987
05.04.16	0.629144	1.718	1.12168	0.927428
06.04.16	0.610123	1.678	1.1053	0.93275
07.04.16	0.603918	1.641	1.08116	0.907615
08.04.16	0.681881	2.133	1.1942	1.03434
09.04.16	1.14096	2.188	1.96493	2.37467
10.04.16	0.740679	1.201	1.29585	1.45564
11.04.16	0.668183	1.121	1.21273	1.25388
12.04.16	0.669833	1.039	1.24844	1.20742
13.04.16	0.667684	0.997	1.22317	1.06041
14.04.16	0.663226	0.993	1.21863	1.03221
15.04.16	0.665848	0.956	1.16957	0.967626
16.04.16	0.652666	0.962	1.16567	0.957672
17.04.16	0.673501	0.907	1.19294	0.977197
18.04.16	0.647399	0.942	1.17661	1.001
19.04.16	0.656547	0.924	1.13826	1.02565
20.04.16	0.64599	0.858	1.16108	1.05058
21.04.16	0.644992	0.833	1.10774	0.945245
22.04.16	0.635569	0.833	1.12295	0.950121
23.04.16	0.635147	0.83	1.1793	0.911699
24.04.16	0.631183	0.922	1.08206	1.00684
25.04.16	0.63953	0.857	1.13568	0.94993
26.04.16	0.606163	0.843	1.11541	0.971055
27.04.16	0.942688	1.429	1.49082	1.51896
28.04.16	0.876608	1.145	1.44218	1.76382
29.04.16	0.676864	0.918	1.24393	1.22669
30.04.16	0.671341	0.836	1.20439	1.19688
01.05.16	0.676413	0.852	1.1913	1.05131
02.05.16	0.738365	1.626	1.29779	1.32314
03.05.16	0.828366	1.299	1.42208	1.74169
04.05.16	0.821473	1.262	1.4275	1.89888
05.05.16	0.807954	0.975	1.44433	1.5112
06.05.16	0.795072	0.873	1.35329	1.09146
07.05.16	0.784496	0.834	1.32008	1.01517
08.05.16	0.77047	0.813	1.34578	1.02972
09.05.16	0.760917	0.814	1.28269	0.987766
10.05.16	0.729798	0.807	1.30806	0.953193
11.05.16	0.736197	0.819	1.25698	0.951047
12.05.16	0.825284	1.476	1.40501	1.25701
13.05.16	1.9027	3.873	2.77869	3.77007
14.05.16	1.29609	2.351	2.14615	3.82922
15.05.16	1.28916	1.567	2.18239	2.36364
16.05.16	1.1784	1.205	1.88279	1.23678
17.05.16	1.07267	1.118	1.70744	1.13217
18.05.16	1.00477	0.982	1.66268	1.14515
19.05.16	0.96333	0.914	1.6722	1.02112
20.05.16	0.960802	0.949	1.58271	1.02836
21.05.16	0.898476	0.846	1.51844	1.01929
22.05.16	0.850265	0.776	1.46439	0.911338
23.05.16	0.837163	0.75	1.46927	0.96047
24.05.16	1.2824	1.538	1.66593	1.59325
25.05.16	1.07171	0.993	1.43617	1.31772
26.05.16	0.862583	0.807	1.42974	1.13602
27.05.16	0.82539	0.781	1.37159	1.07225
28.05.16	0.839154	0.803	1.42141	1.24274
29.05.16	0.806291	0.709	1.39341	1.06871
30.05.16	0.795098	0.724	1.37821	1.00273
31.05.16	0.82636	1.584	1.36913	1.13187
01.06.16	0.859343	2.24	1.47944	1.97981
02.06.16	0.8225	1.537	1.41628	1.61344
03.06.16	0.80565	1.17	1.35717	1.06341
04.06.16	0.78483	0.93	1.29947	0.987687
05.06.16	0.785074	0.888	1.2683	0.912995
06.06.16	0.766415	0.936	1.28551	0.968488
07.06.16	0.736946	0.76	1.2123	0.928768
08.06.16	0.716126	0.722	1.2006	0.917002
09.06.16	0.685561	0.726	1.10207	0.842808
10.06.16	0.675673	0.726	1.1263	0.816803
11.06.16	0.655177	0.661	1.07436	0.87156
12.06.16	0.651465	1.017	1.12606	0.945088
13.06.16	0.636273	0.776	1.05943	0.831982
14.06.16	0.609597	0.681	1.00314	0.846094
15.06.16	0.601682	0.74	1.02217	0.798179
16.06.16	0.595664	0.686	1.03003	0.818671
17.06.16	0.55851	0.637	0.984705	0.836617
18.06.16	0.611026	0.901	1.03915	0.904943
19.06.16	0.570565	0.871	1.00803	0.881443
20.06.16	0.926319	1.25	1.42873	1.3792
21.06.16	0.757109	0.993	1.30955	1.56497
22.06.16	0.60532	0.737	1.04849	0.979026
23.06.16	0.606543	0.631	1.06388	0.959045
24.06.16	0.599075	0.596	1.02062	0.940916
25.06.16	0.584283	0.565	0.971696	0.813335
26.06.16	0.766737	1.471	1.24519	1.14763
27.06.16	0.624365	0.937	1.03878	1.10126
28.06.16	0.618911	0.688	1.03486	1.0729
29.06.16	0.591391	0.589	0.993462	0.862035
30.06.16	0.592283	0.544	1.00682	0.803973
01.07.16	0.584639	0.515	0.979335	0.772184
02.07.16	0.570915	0.499	0.966513	0.790945
03.07.16	0.594963	0.753	0.983526	0.846856
04.07.16	0.540418	0.55	0.994319	0.820349
05.07.16	0.544664	0.65	0.913127	0.848362
06.07.16	0.543053	0.957	0.910384	0.799825
07.07.16	0.537021	0.704	0.885912	0.837328
08.07.16	0.519752	0.583	0.890618	0.659914
09.07.16	0.498325	0.584	0.848339	0.729699
10.07.16	0.503788	0.52	0.866814	0.721262
11.07.16	0.477764	0.495	0.857008	0.703913
12.07.16	0.496129	0.665	0.805206	0.675638
13.07.16	0.798661	1.548	1.22222	1.37607
14.07.16	1.59078	2.451	1.92231	2.43832
15.07.16	1.04176	1.194	1.53983	2.10755
16.07.16	0.868639	0.756	1.36145	1.67306
17.07.16	0.824477	0.814	1.26816	1.44651
18.07.16	0.730132	0.64	1.20898	0.995142
19.07.16	0.725338	0.578	1.16986	0.914999
20.07.16	0.700655	0.551	1.13836	0.86582
21.07.16	0.711613	0.535	1.09591	0.836427
22.07.16	0.663891	0.536	1.05568	0.822596
23.07.16	0.846483	1.281	1.34129	1.19084
24.07.16	0.668262	0.799	1.06946	0.981973
25.07.16	0.656349	0.646	1.05917	0.854528
26.07.16	0.654298	0.594	1.03407	0.927087
27.07.16	0.626154	0.526	1.03983	0.811712
28.07.16	0.648999	0.585	1.01558	0.882043
29.07.16	0.610463	0.514	1.04153	0.89107
30.07.16	0.60533	0.516	0.989846	0.843466
31.07.16	0.614137	0.557	1.03199	0.828589
01.08.16	2.51978	1.667	3.02821	1.55818
02.08.16	1.06761	0.744	1.60237	1.18201
03.08.16	0.708695	0.585	1.14272	1.01341
04.08.16	0.687556	0.522	1.08226	0.912754
05.08.16	0.689931	0.719	1.10727	0.880683
06.08.16	1.30747	1.558	1.93369	2.06377
07.08.16	0.835171	0.703	1.22146	1.5845
08.08.16	0.764297	0.569	1.19974	1.00086
09.08.16	0.74022	0.662	1.1435	0.824307
10.08.16	0.882718	1.772	1.38791	1.44324
11.08.16	0.870739	1.304	1.42117	1.92879
12.08.16	0.816874	0.804	1.33753	1.05742
13.08.16	0.825008	0.671	1.31759	1.0154
14.08.16	0.806254	0.617	1.22783	0.904785
15.08.16	0.774022	0.579	1.19346	0.872389
16.08.16	0.745629	0.576	1.20574	0.93877
17.08.16	0.726269	0.566	1.17182	0.87514
18.08.16	0.710148	0.583	1.17156	0.794788
19.08.16	0.696118	0.661	1.1127	0.85271
20.08.16	0.677091	0.539	1.0511	0.894006
21.08.16	0.696028	1.276	1.13118	0.839714
22.08.16	0.69194	1.411	1.18987	1.08451
23.08.16	0.669416	0.78	1.05533	0.906067
24.08.16	0.624433	0.634	1.05142	0.864838
25.08.16	0.610227	0.589	1.01447	0.804996
26.08.16	0.6008	0.549	1.01313	0.833639
27.08.16	0.597644	0.513	1.00025	0.827876
28.08.16	0.577548	0.489	0.949475	0.75348
29.08.16	0.558988	0.569	0.914628	0.780572
30.08.16	0.55269	0.637	0.930298	0.754455
31.08.16	0.534712	0.498	0.908056	0.794909
01.09.16	0.536282	0.442	0.909245	0.787218
02.09.16	0.526036	0.441	0.893518	0.754011
03.09.16	0.523843	0.452	0.901623	0.786743
04.09.16	0.512481	0.571	0.839431	0.739739
05.09.16	0.59911	2.155	1.01143	1.01445
06.09.16	1.10973	1.89	1.59492	1.78014
07.09.16	1.10565	1.468	1.77527	2.33807
08.09.16	0.745262	0.869	1.19184	1.52149
09.09.16	0.666401	0.704	1.12044	1.35701
10.09.16	0.657731	0.649	1.08866	1.11603
11.09.16	0.653297	0.608	1.1078	0.990463
12.09.16	0.654998	0.588	1.09336	0.979497
13.09.16	0.641796	0.571	1.08745	0.953732
14.09.16	0.652586	0.561	1.05162	0.85205
15.09.16	0.634404	0.549	1.0271	0.917784
16.09.16	0.628996	0.562	1.04082	0.851537
17.09.16	0.651225	0.843	1.05239	0.88334
18.09.16	0.66709	0.826	1.16466	1.06464
19.09.16	0.634598	0.633	1.01639	0.968576
20.09.16	0.642122	0.582	1.03327	0.918712
21.09.16	0.624327	0.555	1.05311	0.943228
22.09.16	0.628417	0.555	1.02767	0.928584
23.09.16	0.6292	0.544	1.04729	0.896251
24.09.16	0.621171	0.54	1.0163	0.88233
25.09.16	0.598991	0.528	1.00152	0.879252
26.09.16	0.590634	0.514	1.01215	0.830769
27.09.16	0.576474	0.556	1.00658	0.86336
28.09.16	0.586107	0.537	0.977927	0.8915
29.09.16	0.569387	0.522	0.961584	0.894165
30.09.16	0.566017	0.514	0.974135	0.848025
01.10.16	0.563059	0.515	0.95344	0.849443
02.10.16	0.569224	0.532	0.939339	0.824864
03.10.16	0.578413	0.525	0.957575	0.845024
04.10.16	0.768728	1.098	1.18305	1.25715
05.10.16	1.04155	0.96	1.62796	2.12043
06.10.16	0.65567	0.665	1.11243	1.26762
07.10.16	0.631454	0.688	1.09162	1.20236
08.10.16	0.644595	0.612	1.08544	1.20726
09.10.16	0.642984	0.58	1.04862	1.07121
10.10.16	0.659398	0.584	1.07544	0.988074
11.10.16	0.718226	1.085	1.17366	1.29063
12.10.16	0.689943	0.674	1.15501	1.22966
13.10.16	0.68744	0.552	1.13925	1.14944
14.10.16	0.6922	0.509	1.15926	0.990518
15.10.16	0.672068	0.492	1.16062	0.974116
16.10.16	0.672346	0.488	1.12697	1.05711
17.10.16	0.665263	0.503	1.1052	0.958407
18.10.16	0.680063	0.514	1.08208	1.02852
19.10.16	0.670194	0.644	1.12255	1.04268
20.10.16	1.15479	2.4	1.82526	2.46599
21.10.16	0.898866	1.132	1.58324	2.44963
22.10.16	0.822556	0.728	1.34135	1.67995
23.10.16	0.837262	0.626	1.32004	1.13407
24.10.16	0.798217	0.612	1.34258	1.08905
25.10.16	0.810133	0.637	1.31291	1.05074
26.10.16	0.818136	0.901	1.28925	1.11294
27.10.16	0.809053	0.648	1.27062	1.09437
28.10.16	0.765951	0.608	1.23292	1.09448
29.10.16	0.777798	0.592	1.231	1.03396
30.10.16	0.768561	0.564	1.24083	1.1036
31.10.16	0.760732	0.557	1.16556	0.98755
01.11.16	0.755582	0.551	1.17586	0.969538
02.11.16	0.733618	0.563	1.2333	0.980778
03.11.16	0.726092	0.59	1.17216	0.970554
04.11.16	0.733979	0.569	1.19361	1.06324
05.11.16	0.706213	0.559	1.14001	1.0552
06.11.16	1.09925	1.071	1.5538	1.4776
07.11.16	9.12753	3.986	10.3737	11.9263
08.11.16	2.23585	1.516	3.20186	6.6132
09.11.16	1.95239	1.109	2.59367	2.95239
10.11.16	1.66086	1.039	2.43748	1.39771
11.11.16	1.428	0.923	1.93866	1.22614
12.11.16	2.48064	2.078	3.19234	3.44278
13.11.16	2.32457	1.846	3.02528	4.40161
14.11.16	1.80182	1.352	2.71883	1.75133
15.11.16	1.57625	1.232	2.33685	1.29446
16.11.16	1.5148	1.074	2.14489	1.1962
17.11.16	1.42804	1.052	2.10337	1.22818
18.11.16	1.33043	0.982	1.91985	1.21457
19.11.16	1.27136	0.925	1.85058	1.14285
20.11.16	1.22844	0.912	1.73153	1.11031
21.11.16	1.13545	0.85	1.64697	1.1459
22.11.16	1.09303	0.856	1.62775	1.0951
23.11.16	1.08131	0.915	1.53958	1.02598
24.11.16	0.991051	0.901	1.49332	1.01205
25.11.16	0.981118	0.899	1.45146	1.03753
26.11.16	0.96342	0.873	1.41436	1.07512
27.11.16	0.941631	0.862	1.38822	1.02837
28.11.16	0.906039	0.855	1.3477	1.01412
29.11.16	0.914539	0.826	1.37945	1.06931
30.11.16	0.890841	0.83	1.29908	1.06311
01.12.16	0.856101	0.816	1.28572	1.05286
02.12.16	0.857174	0.781	1.28698	0.97996
03.12.16	0.847645	0.839	1.24344	1.06519
04.12.16	0.844359	0.785	1.23799	1.06772
05.12.16	0.839651	0.771	1.21394	1.06609
06.12.16	0.811368	0.804	1.22044	1.09573
07.12.16	0.82948	0.786	1.24236	1.06471
08.12.16	0.798639	0.776	1.18724	1.03855
09.12.16	0.814007	0.772	1.20315	1.05237
10.12.16	0.778191	0.779	1.22572	0.986279
11.12.16	0.759977	0.773	1.17227	1.02728
12.12.16	0.768507	0.801	1.13844	1.06381
13.12.16	0.795532	0.784	1.18619	1.04463
14.12.16	0.767404	0.778	1.17348	1.008
15.12.16	0.779374	0.762	1.18353	1.02695
16.12.16	0.79573	0.743	1.18265	1.11898
17.12.16	0.774467	0.737	1.12622	1.0415
18.12.16	0.780512	0.735	1.14688	1.03384
19.12.16	0.784223	0.803	1.21143	1.12528
20.12.16	0.770866	0.763	1.17064	1.05686
21.12.16	0.756838	0.744	1.17542	1.13298
22.12.16	0.764535	0.744	1.15745	1.08323
23.12.16	0.765018	0.739	1.17238	1.07605
24.12.16	0.761394	0.728	1.15558	1.07585
25.12.16	0.753369	0.732	1.16193	1.12394
26.12.16	0.763496	0.731	1.16207	1.06532
27.12.16	0.757312	0.728	1.10607	1.00968
28.12.16	1.20626	1.295	1.73231	1.90315
29.12.16	1.07279	1.144	1.63326	2.12053
30.12.16	0.870247	0.851	1.34699	1.36168
31.12.16	0.85341	0.779	1.29663	1.22988
01.01.17	0.840406	0.727	1.26054	1.20806
02.01.17	0.836913	0.723	1.28157	1.20158
03.01.17	0.807128	0.73	1.27984	1.16464
04.01.17	0.830802	0.771	1.20511	1.07878
05.01.17	0.811891	0.765	1.21687	1.14215
06.01.17	0.81987	0.669	1.2474	1.06586
07.01.17	0.800886	0.917	1.21968	1.06862
08.01.17	0.786858	0.957	1.20915	1.1885
09.01.17	0.807973	0.716	1.21873	1.10782
10.01.17	0.797589	0.72	1.21167	1.06835
11.01.17	0.789748	0.931	1.20657	1.09273
12.01.17	0.819863	0.807	1.21937	1.32424
13.01.17	0.858164	0.819	1.28035	1.30817
14.01.17	0.844928	0.786	1.33541	1.32313
15.01.17	0.830644	0.717	1.29036	1.18897
16.01.17	0.823163	0.693	1.22611	1.2194
17.01.17	0.852717	0.69	1.28592	1.15652
18.01.17	0.80426	0.676	1.19788	1.1149
19.01.17	0.81593	0.65	1.23378	1.10154
20.01.17	0.808065	0.689	1.24338	1.07802
21.01.17	0.834332	0.696	1.24781	1.14268
22.01.17	0.802302	0.651	1.21564	1.06497
23.01.17	0.815035	0.674	1.20482	1.0866
24.01.17	0.796992	0.672	1.22738	1.0523
25.01.17	0.803469	0.663	1.22951	1.08155
26.01.17	0.800795	0.664	1.1654	1.07916
27.01.17	0.781206	0.663	1.19465	1.05166
28.01.17	0.775255	0.661	1.18698	1.08822
29.01.17	0.782479	0.656	1.17191	1.00688
30.01.17	0.772536	0.654	1.14453	1.03767
31.01.17	0.793731	0.636	1.17998	1.0694
01.02.17	0.765542	0.681	1.16339	1.04553
02.02.17	0.806041	0.703	1.21581	1.09095
03.02.17	0.781122	0.705	1.18799	1.10016
04.02.17	0.799571	0.71	1.19316	1.21378
05.02.17	0.781709	0.722	1.16666	1.06878
06.02.17	1.6742	2.596	1.89877	2.53333
07.02.17	1.66605	3.377	2.19888	3.71109
08.02.17	1.18833	1.624	1.84698	2.4385
09.02.17	0.9878	1.119	1.50872	1.93315
10.02.17	1.00538	0.992	1.54903	1.30868
11.02.17	0.970349	0.938	1.47189	1.23037
12.02.17	0.987983	0.886	1.48397	1.20094
13.02.17	0.984412	0.88	1.40724	1.19739
14.02.17	0.937993	0.877	1.41315	1.22769
15.02.17	0.940525	0.855	1.40069	1.09101
16.02.17	0.932638	0.843	1.4191	1.1245
17.02.17	0.914014	0.854	1.37878	1.1206
18.02.17	0.952841	0.888	1.36645	1.24727
19.02.17	0.922805	0.868	1.42502	1.16186
20.02.17	0.91639	0.878	1.34259	1.09637
21.02.17	0.932556	1.176	1.34417	1.249
22.02.17	0.962532	1.364	1.40909	1.50084
23.02.17	0.913495	1.23	1.40708	1.2512
24.02.17	0.90212	1.108	1.3232	1.12037
25.02.17	0.902819	1	1.36419	1.1553
26.02.17	0.881446	0.959	1.27762	1.06314
27.02.17	0.92622	0.938	1.31205	1.1218
28.02.17	0.862333	0.948	1.29468	1.08129
01.03.17	0.871656	0.965	1.3183	1.07018
02.03.17	0.863047	0.891	1.28729	1.06337
03.03.17	0.836649	0.864	1.25494	1.10651
04.03.17	0.844257	0.842	1.2925	1.05273
05.03.17	0.829119	0.837	1.24602	1.00195
06.03.17	0.828492	0.838	1.23908	1.05213
07.03.17	0.804714	0.835	1.2161	1.01295
08.03.17	0.809638	0.802	1.23427	1.02058
09.03.17	0.808713	0.868	1.24356	1.06118
10.03.17	0.934703	1.122	1.38046	1.38223
11.03.17	0.820522	0.927	1.30183	1.2508
12.03.17	0.819002	0.843	1.22993	1.16041
13.03.17	0.820108	0.829	1.23781	1.03981
14.03.17	0.817892	0.821	1.24012	1.03174
15.03.17	0.808812	0.795	1.22969	1.10027
16.03.17	0.806832	0.796	1.23553	1.07074
17.03.17	0.79096	0.795	1.20338	1.01524
18.03.17	0.887468	1.026	1.29718	1.33918
19.03.17	1.08344	1.45	1.64204	2.13891
20.03.17	0.995576	1.237	1.60667	1.93779
21.03.17	0.910851	1.024	1.48077	1.60913
22.03.17	0.917464	0.932	1.43938	1.29838
23.03.17	0.900683	0.89	1.39831	1.19121
24.03.17	0.923854	0.862	1.35362	1.11707
25.03.17	0.916412	0.836	1.34405	1.15225
26.03.17	0.915132	0.835	1.36686	1.05994
27.03.17	0.8878	0.822	1.29723	1.11044
28.03.17	0.865749	0.821	1.27078	1.03754
29.03.17	0.852412	0.806	1.27735	1.04139
30.03.17	0.858753	0.801	1.22449	0.998805
31.03.17	0.850534	0.795	1.22393	1.01574
01.04.17	0.814596	0.791	1.19676	0.928428
02.04.17	0.786068	0.785	1.15744	0.888272
03.04.17	0.761792	0.79	1.17972	0.999606
04.04.17	0.754779	0.795	1.18565	0.893392
05.04.17	0.775583	0.924	1.11435	0.951173
06.04.17	0.75107	0.867	1.15327	0.937009
07.04.17	0.749188	0.862	1.16299	0.998086
08.04.17	0.738326	0.835	1.13971	0.977424
09.04.17	0.748323	0.8	1.09674	0.949208
10.04.17	0.731194	0.817	1.12556	0.999178
11.04.17	0.719259	0.834	1.08081	0.908654
12.04.17	0.712002	0.831	1.06492	0.881879
13.04.17	0.721518	0.851	1.07648	0.966103
14.04.17	0.704587	0.841	1.06913	0.936939
15.04.17	0.684909	0.819	1.04265	0.95781
16.04.17	0.694255	0.861	1.06576	0.989273
17.04.17	0.716367	0.849	1.05383	0.985873
18.04.17	0.843259	1.203	1.2545	1.49498
19.04.17	0.867887	1.321	1.30567	1.40971
20.04.17	1.88119	2.037	2.49065	3.70062
21.04.17	1.15711	1.484	1.82803	2.77575
22.04.17	0.935864	1.145	1.46635	1.68389
23.04.17	0.997084	1.119	1.48281	1.35967
24.04.17	0.94667	0.973	1.46452	1.2299
25.04.17	0.948211	0.946	1.40978	1.15563
26.04.17	0.953375	0.936	1.38302	1.10551
27.04.17	0.946792	1.016	1.40292	1.14059
28.04.17	1.01756	1.636	1.4331	1.45454
29.04.17	1.00315	1.242	1.44266	1.43761
30.04.17	0.936444	0.994	1.44826	1.18721
01.05.17	0.964128	0.919	1.40674	1.03912
02.05.17	1.01284	1.256	1.48392	1.47169
03.05.17	0.985352	1.114	1.49185	1.30101
04.05.17	1.01081	1.179	1.56194	1.54507
05.05.17	0.988093	1.016	1.45151	1.38224
06.05.17	0.982831	0.989	1.46793	1.27069
07.05.17	0.970528	0.922	1.38463	1.11774
08.05.17	0.928318	0.833	1.37752	1.05561
09.05.17	0.965196	0.954	1.41124	1.15005
10.05.17	0.926472	0.864	1.38374	1.18745
11.05.17	0.900368	0.78	1.32646	1.01952
12.05.17	0.868151	0.735	1.30874	0.991223
13.05.17	0.888878	0.704	1.2687	1.03108
14.05.17	0.845661	0.618	1.24956	0.946779
15.05.17	0.829159	0.662	1.20264	0.959317
16.05.17	0.783607	0.647	1.20759	0.943255
17.05.17	0.801076	0.614	1.1579	0.918938
18.05.17	0.776904	0.596	1.15003	0.962777
19.05.17	0.754167	0.611	1.12504	0.854755
20.05.17	0.725669	0.568	1.07252	0.840526
21.05.17	0.955544	1.31	1.46639	1.4427
22.05.17	0.853629	0.785	1.24223	1.20029
23.05.17	0.751667	0.711	1.17725	0.997865
24.05.17	0.816185	1	1.18313	1.14113
25.05.17	0.86074	0.793	1.28845	1.39193
26.05.17	0.820965	0.62	1.19692	1.2066
27.05.17	0.803209	0.567	1.20996	1.05013
28.05.17	0.822912	0.542	1.16952	0.952399
29.05.17	0.765156	0.52	1.12349	1.01869
30.05.17	0.761166	0.504	1.15089	0.984367
31.05.17	0.791812	0.527	1.14753	0.921374
01.06.17	0.718988	0.529	1.11172	0.928836
02.06.17	0.70925	0.555	1.03936	0.870675
03.06.17	0.686066	0.535	1.07775	0.859343
04.06.17	0.675252	0.727	0.965293	0.778948
05.06.17	0.75359	0.893	1.09546	1.07211
06.06.17	0.674807	0.584	1.03219	0.892733
07.06.17	0.651095	0.499	0.955425	0.844552
08.06.17	0.659719	0.482	0.946275	0.827788
09.06.17	0.631173	0.456	0.899918	0.813909
10.06.17	0.627723	0.449	0.906094	0.823826
11.06.17	0.597051	0.427	0.90553	0.758888
12.06.17	0.586105	0.414	0.872516	0.739738
13.06.17	0.568585	0.403	0.831289	0.738959
14.06.17	0.556434	0.408	0.811831	0.741202
15.06.17	0.546014	0.393	0.81264	0.698171
16.06.17	0.575376	0.607	0.868397	0.900062
17.06.17	0.570919	0.493	0.832004	0.838813
18.06.17	0.551687	0.404	0.851553	0.784959
19.06.17	0.554611	0.39	0.870626	0.733814
20.06.17	0.539457	0.342	0.790132	0.77654
21.06.17	0.518357	0.352	0.771526	0.712672
22.06.17	0.525075	0.34	0.780358	0.724766
23.06.17	0.508759	0.378	0.807614	0.77136
24.06.17	0.504912	0.336	0.754801	0.711021
25.06.17	0.503704	0.607	0.746406	0.697755
26.06.17	0.541176	0.757	0.803743	0.794656
27.06.17	0.498679	0.412	0.770051	0.735633
28.06.17	0.485792	0.376	0.747134	0.720178
29.06.17	0.48944	0.525	0.725322	0.704131
30.06.17	0.612317	0.717	0.952792	1.07688
01.07.17	0.525304	0.449	0.780179	0.898759
02.07.17	0.551079	0.618	0.847174	0.940035
03.07.17	0.559194	0.425	0.827836	0.79933
04.07.17	0.541876	0.395	0.826255	0.840868
05.07.17	0.531602	0.372	0.803448	0.800684
06.07.17	0.511958	0.355	0.767581	0.757429
07.07.17	0.505008	0.335	0.765865	0.787887
08.07.17	0.502986	0.44	0.772901	0.779572
09.07.17	0.519565	0.655	0.7738	0.712763
10.07.17	1.43266	1.341	1.83809	2.46137
11.07.17	0.819113	0.666	1.20389	1.62715
12.07.17	0.712263	0.651	0.977458	1.49212
13.07.17	0.960674	1.019	1.39537	2.0636
14.07.17	0.726419	0.57	1.02508	1.06972
15.07.17	0.72786	0.504	1.08853	0.940931
16.07.17	0.755426	0.639	1.0781	0.973647
17.07.17	0.723159	0.497	1.04624	0.904376
18.07.17	0.703234	0.491	1.04048	0.8507
19.07.17	0.678568	0.457	0.957989	0.805904
20.07.17	0.662337	0.385	0.928616	0.815062
21.07.17	0.691198	0.616	1.01063	0.838667
22.07.17	0.666646	0.607	0.963059	0.871682
23.07.17	0.652771	0.738	0.944481	0.78354
24.07.17	0.712419	1.182	0.999101	0.910224
25.07.17	0.749337	0.853	1.0372	1.21259
26.07.17	0.676582	0.584	0.968978	0.908225
27.07.17	0.773976	0.946	1.1433	1.21834
28.07.17	0.707576	0.657	0.990161	1.17117
29.07.17	0.698943	0.5	0.971431	0.948274
30.07.17	0.66081	0.391	0.956854	0.929926
31.07.17	0.668111	0.493	0.907641	0.868846
01.08.17	0.637586	0.404	0.937847	0.748391
02.08.17	0.637132	0.387	0.870557	0.80148
03.08.17	0.606824	0.312	0.864761	0.709828
04.08.17	0.585534	0.231	0.846938	0.705966
05.08.17	0.612529	0.69	0.868828	0.808313
06.08.17	0.647559	0.759	0.882822	0.900611
07.08.17	0.882586	0.876	1.03677	1.33893
08.08.17	0.647273	0.409	0.899343	1.02884
09.08.17	0.637172	0.385	0.882826	0.877532
10.08.17	0.623439	0.349	0.844564	0.800471
11.08.17	0.845038	1.26	1.18818	1.50262
12.08.17	0.720112	0.341	0.966487	1.27874
13.08.17	0.658299	0.232	0.930936	0.925665
14.08.17	0.658441	0.273	0.957097	0.872737
15.08.17	0.656153	0.204	0.93698	0.859409
16.08.17	0.651935	0.181	0.867518	0.825776
17.08.17	0.620795	0.27	0.891575	0.811629
18.08.17	0.608688	0.264	0.857895	0.772446
19.08.17	0.62798	0.442	0.882063	0.836985
20.08.17	0.717768	0.647	1.03687	1.204
21.08.17	0.661056	0.356	0.916666	0.94649
22.08.17	0.631019	0.261	0.88397	0.844297
23.08.17	0.629243	0.229	0.889774	0.847798
24.08.17	0.616892	0.241	0.888275	0.786999
25.08.17	0.61575	0.25	0.91275	0.878957
26.08.17	0.610138	0.238	0.862513	0.812691
27.08.17	0.59101	0.241	0.863749	0.782547
28.08.17	0.570185	0.267	0.833914	0.796302
29.08.17	0.573121	0.266	0.846464	0.767068
30.08.17	0.567376	0.265	0.818693	0.75973
31.08.17	0.550969	0.217	0.810296	0.723272
01.09.17	0.556828	0.429	0.789196	0.734083
02.09.17	0.577682	0.468	0.875868	0.832398
03.09.17	0.674932	0.566	1.01065	1.06145
04.09.17	0.625896	0.376	0.887698	0.963183
05.09.17	0.569868	0.311	0.892059	0.895913
06.09.17	0.587251	0.329	0.855598	0.826015
07.09.17	0.590905	0.426	0.871418	0.853822
08.09.17	0.588321	0.398	0.885879	0.866608
09.09.17	0.570814	0.394	0.865899	0.864207
10.09.17	0.620337	0.395	0.85457	0.899413
11.09.17	0.58195	0.463	0.8612	0.875721
12.09.17	0.661043	0.798	0.970297	1.12083
13.09.17	0.634048	0.479	0.919027	0.978779
14.09.17	0.605877	0.422	0.911783	0.88426
15.09.17	0.596659	0.434	0.903368	0.862395
16.09.17	0.800424	1.041	1.08573	1.33767
17.09.17	0.880996	1.213	1.21328	1.56207
18.09.17	1.0412	0.997	1.45682	2.16021
19.09.17	0.925518	1.432	1.32751	2.26998
20.09.17	5.32123	4.056	6.35973	8.93596
21.09.17	2.5865	1.475	3.22317	5.28718
22.09.17	2.17703	0.861	2.66936	1.88724
23.09.17	1.75796	0.705	2.28743	1.19664
24.09.17	1.44054	0.637	1.78048	1.0922
25.09.17	1.30223	0.637	1.6906	1.02531
26.09.17	1.22052	0.618	1.57278	1.11871
27.09.17	1.15968	0.604	1.56579	1.20843
28.09.17	1.12068	0.581	1.43184	1.1509
29.09.17	1.05222	0.567	1.39982	1.16794
30.09.17	0.986013	0.556	1.34055	1.09864
01.10.17	0.947833	0.539	1.32382	1.12609
02.10.17	0.937948	0.537	1.24611	1.18318
03.10.17	0.937007	0.824	1.28907	1.26215
04.10.17	1.01209	0.829	1.49844	1.80424
05.10.17	0.872058	0.625	1.19043	1.26654
06.10.17	0.860424	0.666	1.24637	1.2423
07.10.17	0.866726	0.565	1.16937	1.19998
08.10.17	0.870155	0.619	1.23146	1.30824
09.10.17	0.911449	0.691	1.26956	1.50781
10.10.17	0.846625	0.58	1.21629	1.37041
11.10.17	0.842623	0.551	1.19413	1.26548
12.10.17	0.826169	0.546	1.16982	1.23795
13.10.17	0.811476	0.537	1.18072	1.10143
14.10.17	0.813511	0.508	1.18477	1.12323
15.10.17	0.794257	0.524	1.13717	1.1593
16.10.17	0.787867	0.545	1.12774	1.11999
17.10.17	0.763793	0.553	1.08675	1.0963
18.10.17	0.756765	0.553	1.10073	1.12129
19.10.17	0.753549	0.548	1.06553	1.14989
20.10.17	0.753473	0.547	1.0372	1.13744
21.10.17	0.781424	0.55	1.07828	1.16981
22.10.17	0.725504	0.692	1.00012	1.09025
23.10.17	0.785597	1.011	1.12975	1.40152
24.10.17	0.790176	0.794	1.17264	1.43666
25.10.17	0.780541	0.566	1.13967	1.25046
26.10.17	0.762699	0.509	1.11078	1.17478
27.10.17	0.822062	0.889	1.14868	1.30953
28.10.17	0.826922	0.743	1.21466	1.46045
29.10.17	0.806276	0.774	1.16139	1.3623
30.10.17	0.85964	0.78	1.23773	1.57443
31.10.17	0.837723	0.594	1.26417	1.33047
01.11.17	0.848797	0.531	1.23817	1.26506
02.11.17	0.833406	0.516	1.19879	1.22571
03.11.17	0.871517	0.577	1.2191	1.20137
04.11.17	0.839449	0.528	1.20053	1.25549
05.11.17	0.836383	0.516	1.13518	1.1404
06.11.17	0.811916	0.525	1.1423	1.16253
07.11.17	0.835142	0.527	1.13276	1.22337
08.11.17	0.816002	0.599	1.14297	1.22661
09.11.17	0.794321	0.568	1.15523	1.22562
10.11.17	0.790546	0.537	1.12072	1.17864
11.11.17	0.823099	0.52	1.16043	1.17902
12.11.17	0.796588	0.679	1.10889	1.17352
13.11.17	0.778312	0.599	1.13726	1.24448
14.11.17	0.772105	0.553	1.10021	1.10379
15.11.17	0.799951	0.527	1.11899	1.1488
16.11.17	0.77393	0.519	1.1266	1.12672
17.11.17	0.780252	0.551	1.09673	1.17317
18.11.17	0.773033	0.533	1.08879	1.17134
19.11.17	0.789887	0.525	1.09075	1.1461
20.11.17	0.778446	0.516	1.10188	1.18663
21.11.17	0.88485	0.935	1.23869	1.52846
22.11.17	0.936938	0.771	1.28722	1.7518
23.11.17	0.847508	0.626	1.18865	1.34975
24.11.17	0.813148	0.567	1.17365	1.27355
25.11.17	0.82483	0.556	1.24245	1.25537
26.11.17	0.829005	0.555	1.1488	1.1958
27.11.17	0.808969	0.521	1.17671	1.20508
28.11.17	0.815364	0.525	1.14159	1.22007
29.11.17	0.84055	0.677	1.2165	1.30988
30.11.17	1.15403	1.083	1.63733	2.14199
01.12.17	1.03947	0.866	1.42416	1.65391
02.12.17	0.891381	0.689	1.29069	1.36185
03.12.17	0.922133	0.614	1.30592	1.2818
04.12.17	0.917253	0.624	1.26403	1.23523
05.12.17	0.915558	0.669	1.30882	1.2209
06.12.17	0.912523	0.633	1.21024	1.27709
07.12.17	0.927016	0.615	1.2337	1.23113
08.12.17	0.901846	0.589	1.14877	1.0974
09.12.17	0.910827	0.648	1.23461	1.27183
10.12.17	0.863938	0.565	1.22363	1.14597
11.12.17	0.913546	0.525	1.21426	1.1211
12.12.17	0.961912	0.793	1.30442	1.33534
13.12.17	0.971548	0.771	1.3489	1.63628
14.12.17	0.904159	0.588	1.32567	1.27601
15.12.17	0.901418	0.55	1.23786	1.18626
16.12.17	0.885077	0.531	1.25711	1.1368
17.12.17	0.897855	0.514	1.19563	1.22507
18.12.17	0.882288	0.493	1.19514	1.23211
19.12.17	0.880806	0.498	1.21431	1.16593
20.12.17	0.876757	0.49	1.17662	1.17345
21.12.17	0.893948	0.685	1.26762	1.17652
22.12.17	1.45937	1.034	1.91902	2.65693
23.12.17	0.974637	0.635	1.3944	1.75792
24.12.17	0.975127	0.606	1.38002	1.47992
25.12.17	0.938342	0.544	1.35399	1.33983
26.12.17	0.945234	0.5	1.3052	1.31106
27.12.17	0.949801	0.494	1.30814	1.26688
28.12.17	1.43563	1.09	1.85542	2.14408
29.12.17	1.66896	1.222	2.24202	4.04828
30.12.17	1.30375	0.703	1.70642	2.0871
31.12.17	1.25819	0.958	1.74176	1.97375
01.01.18	1.3483	0.716	1.68904	1.42909
02.01.18	1.30377	0.725	1.62989	1.39495
03.01.18	1.28446	0.659	1.57422	1.38546
04.01.18	1.26884	0.614	1.59349	1.32957
05.01.18	1.31766	0.823	1.54178	1.56721
06.01.18	1.27545	0.684	1.54442	1.3275
07.01.18	1.17731	0.599	1.498	1.37107
08.01.18	1.17331	0.564	1.45926	1.2996
09.01.18	1.14844	0.603	1.46545	1.34664
10.01.18	1.33781	1.489	1.66274	1.83427
11.01.18	1.39202	1.356	1.7821	1.92508
12.01.18	1.22111	1.063	1.48902	1.43088
13.01.18	1.24548	1.064	1.52318	1.37084
14.01.18	1.20746	1.155	1.56369	1.4992
15.01.18	1.1645	1.088	1.49611	1.57416
16.01.18	1.19346	1.025	1.52514	1.39864
17.01.18	1.18699	1.02	1.50245	1.38526
18.01.18	1.18035	0.95	1.42772	1.42677
19.01.18	1.15816	1.048	1.42742	1.40628
20.01.18	1.08697	0.963	1.4541	1.26088
21.01.18	1.1159	0.801	1.37187	1.32374
22.01.18	1.09135	0.794	1.38757	1.29028
23.01.18	1.04976	0.85	1.39675	1.3126
24.01.18	1.08623	0.845	1.34635	1.3099
25.01.18	1.03074	0.804	1.3099	1.29928
26.01.18	0.995224	0.838	1.32382	1.19676
27.01.18	0.998274	0.82	1.31904	1.17258
28.01.18	1.00488	0.931	1.27621	1.25574
29.01.18	0.990871	0.891	1.28514	1.20923
30.01.18	0.977916	0.883	1.23048	1.12718
31.01.18	0.954484	0.814	1.23909	1.26628
01.02.18	0.988828	0.801	1.26189	1.27297
02.02.18	1.03395	1.175	1.32858	1.41839
03.02.18	0.973918	0.887	1.27489	1.3085
04.02.18	0.988855	0.809	1.28315	1.24638
05.02.18	0.986963	0.786	1.26685	1.31945
06.02.18	0.956918	0.782	1.2372	1.17862
07.02.18	0.995362	0.814	1.3255	1.46179
08.02.18	1.10861	1.022	1.34534	1.84014
09.02.18	1.00192	0.968	1.37945	1.51894
10.02.18	1.01815	0.9	1.30953	1.36888
11.02.18	0.984529	0.852	1.32759	1.31773
12.02.18	1.04254	0.888	1.26546	1.28856
13.02.18	1.02216	0.965	1.36153	1.46095
14.02.18	1.08932	0.918	1.38892	1.63657
15.02.18	1.07166	0.864	1.34432	1.27466
16.02.18	1.01126	0.956	1.29373	1.34687
17.02.18	1.03113	0.877	1.34708	1.33508
18.02.18	1.0841	1.095	1.39795	1.61475
19.02.18	1.02231	0.998	1.3345	1.42688
20.02.18	1.12741	1.023	1.47256	1.67224
21.02.18	1.15686	1.074	1.55445	2.24398
22.02.18	1.11877	1.005	1.49629	1.45131
23.02.18	1.15361	1.015	1.50337	1.40054
24.02.18	1.13642	0.998	1.46336	1.38642
25.02.18	1.11221	0.91	1.40936	1.31658
26.02.18	1.08376	0.999	1.44406	1.30226
27.02.18	1.10639	1.049	1.41616	1.26625
28.02.18	1.08608	0.999	1.37617	1.25151
01.03.18	1.02741	0.929	1.38411	1.30773
02.03.18	1.04027	0.857	1.32416	1.27001
03.03.18	1.01832	0.859	1.3479	1.22489
04.03.18	0.997497	0.869	1.32286	1.25335
05.03.18	0.994001	0.887	1.36566	1.15804
06.03.18	1.04547	1.007	1.32326	1.32451
07.03.18	1.03107	1.075	1.29064	1.38942
08.03.18	0.986485	1.214	1.33728	1.2915
09.03.18	0.958982	1.279	1.27827	1.20805
10.03.18	0.994458	1.157	1.30809	1.23334
11.03.18	0.970992	1.109	1.28123	1.16469
12.03.18	0.980104	1.07	1.28093	1.21559
13.03.18	0.991587	1.369	1.31079	1.44263
14.03.18	1.00006	1.027	1.28986	1.22962
15.03.18	0.923999	0.936	1.28991	1.23938
16.03.18	1.06571	1.391	1.40082	1.52378
17.03.18	1.0706	1.378	1.4466	1.83408
18.03.18	1.15084	1.295	1.57065	1.85021
19.03.18	1.0709	1.184	1.40258	1.50854
20.03.18	1.06226	1.12	1.36323	1.58396
21.03.18	1.09781	1.123	1.44655	1.52189
22.03.18	1.08147	1.125	1.44146	1.44762
23.03.18	1.10764	1.159	1.39342	1.37793
24.03.18	1.02802	1.145	1.41001	1.2672
25.03.18	1.02385	1.046	1.38726	1.24486
26.03.18	1.04704	1.01	1.3503	1.21947
27.03.18	1.0312	0.995	1.32053	1.16898
28.03.18	0.992429	0.993	1.31822	1.18487
29.03.18	1.04612	1.23	1.35377	1.35088
30.03.18	1.1762	1.813	1.5471	1.97123
31.03.18	0.986139	1.263	1.33593	1.38152
01.04.18	1.282	2.072	1.71083	2.14729
02.04.18	1.148	1.528	1.52748	1.64077
03.04.18	1.10088	1.31	1.47757	1.45799
04.04.18	1.09666	1.193	1.4097	1.34202
05.04.18	1.07321	1.119	1.47478	1.24622
06.04.18	1.05868	1.073	1.406	1.19806
07.04.18	1.08812	1.044	1.37545	1.26807
08.04.18	1.05315	1.02	1.35387	1.18352
09.04.18	1.02439	1.018	1.30161	1.15198
10.04.18	0.978716	1.012	1.31607	1.0943
11.04.18	0.950157	1.015	1.28645	1.17089
12.04.18	0.947757	0.992	1.24857	1.03761
13.04.18	0.959291	1.009	1.26495	1.08201
14.04.18	0.918972	0.984	1.19988	1.04276
15.04.18	0.920113	0.986	1.18983	1.01933
16.04.18	0.893003	1.011	1.20237	1.00874
17.04.18	0.883229	0.97	1.19069	1.15186
18.04.18	0.881363	0.967	1.13415	1.0887
19.04.18	0.832308	0.951	1.13425	1.01433
20.04.18	0.834473	0.962	1.07352	1.0345
21.04.18	0.796093	0.969	1.09207	0.931314
22.04.18	0.793375	0.942	1.03282	0.964488
23.04.18	0.801215	0.935	1.05121	1.02715
24.04.18	0.752667	0.943	1.03777	0.978496
25.04.18	0.852215	0.863	1.04652	1.04229
26.04.18	2.30559	1.451	2.39434	1.93903
27.04.18	1.12416	1.175	1.77563	1.78304
28.04.18	0.988288	0.888	1.32659	1.23541
29.04.18	0.927555	0.8	1.28192	1.22926
30.04.18	0.974222	0.756	1.22094	1.16495
01.05.18	0.945351	0.706	1.27804	1.20299
02.05.18	0.926272	0.707	1.26198	1.10648
03.05.18	1.577	1.569	1.94757	2.30241
04.05.18	1.05454	0.88	1.39815	1.85613
05.05.18	1.01423	0.749	1.40047	1.29576
06.05.18	1.0046	0.683	1.37626	1.17358
07.05.18	1.03963	0.66	1.35541	1.16455
08.05.18	1.03523	0.646	1.36556	1.1149
09.05.18	1.00436	0.652	1.37139	1.16217
10.05.18	0.961808	0.657	1.27009	1.15838
11.05.18	0.935992	0.635	1.29385	1.11517
12.05.18	0.963566	0.628	1.26363	1.07496
13.05.18	0.897733	0.661	1.20728	1.08108
14.05.18	0.886061	0.625	1.16958	1.10346
15.05.18	1.10585	2.156	1.50647	1.58485
16.05.18	1.33045	1.681	1.77035	1.7649
17.05.18	0.997627	1.128	1.38411	1.22648
18.05.18	0.99353	0.856	1.35822	1.19769
19.05.18	0.967853	0.788	1.29248	1.17699
20.05.18	1.01248	0.685	1.31878	1.15403
21.05.18	0.982424	0.649	1.27001	1.16699
22.05.18	0.958752	0.607	1.29598	1.07678
23.05.18	0.941687	0.758	1.21671	1.07918
24.05.18	0.910198	0.929	1.23932	1.11246
25.05.18	2.34985	1.776	2.71969	2.9732
26.05.18	2.09246	1.279	2.4757	4.14287
27.05.18	1.49385	0.91	1.88918	2.80749
28.05.18	1.17136	0.913	1.60766	1.44861
29.05.18	1.21993	0.726	1.66612	1.56655
30.05.18	1.18005	0.854	1.5577	1.29333
31.05.18	1.11867	0.829	1.54071	1.17402
01.06.18	1.12811	0.915	1.50737	1.18657
02.06.18	1.06277	0.888	1.40419	1.09341
03.06.18	1.0174	0.896	1.34112	1.01362
04.06.18	0.998405	0.974	1.29636	0.959192
05.06.18	0.956196	0.957	1.2255	0.896724
06.06.18	0.962758	1.223	1.25104	1.05477
07.06.18	0.906326	1.049	1.20883	0.943524
08.06.18	0.952503	1.294	1.24695	1.08378
09.06.18	1.15274	1.671	1.42538	1.5681
10.06.18	0.957875	0.993	1.29557	1.22696
11.06.18	0.923861	0.792	1.20985	1.09363
12.06.18	0.921202	1.129	1.22578	1.09809
13.06.18	1.32358	3.334	1.65374	2.16834
14.06.18	1.02856	3.643	1.34521	1.87068
15.06.18	1.008	1.606	1.33026	1.34185
16.06.18	0.966832	1.27	1.29477	1.1195
17.06.18	0.947276	1.35	1.21502	1.1075
18.06.18	0.912442	0.992	1.2449	1.03076
19.06.18	0.914876	0.674	1.14405	0.948568
20.06.18	0.856071	0.512	1.13296	0.921527
21.06.18	0.848042	0.527	1.09219	0.899541
22.06.18	0.796006	0.648	1.0486	0.872113
23.06.18	0.78051	0.537	1.07173	0.887587
24.06.18	0.78356	0.472	1.01204	0.884145
25.06.18	0.754953	0.52	0.995413	0.911091
26.06.18	0.717007	0.567	0.944977	0.857911
27.06.18	0.80136	0.733	1.05865	1.04666
28.06.18	1.01397	1.466	1.30422	1.48078
29.06.18	0.839619	1.012	1.11146	1.39059
30.06.18	0.819482	0.616	1.03642	1.02175
01.07.18	0.785125	0.514	1.01896	0.999158
02.07.18	0.771414	0.473	1.01935	0.977491
03.07.18	0.747983	0.447	0.986545	0.952169
04.07.18	0.753109	0.427	0.98987	0.901251
05.07.18	0.741153	0.43	0.941419	0.826803
06.07.18	0.695378	0.483	0.888189	0.878265
07.07.18	0.88814	0.835	1.13571	1.27
08.07.18	0.760423	0.5	0.99644	1.03695
09.07.18	0.730742	0.473	0.95364	0.974169
10.07.18	0.688164	0.49	0.913434	0.896202
11.07.18	0.840959	0.994	1.07107	1.20939
12.07.18	0.787182	0.606	0.999114	1.11396
13.07.18	0.713221	0.499	0.980438	0.976261
14.07.18	0.708332	0.437	0.939363	0.882164
15.07.18	0.704946	0.432	0.931704	0.899181
16.07.18	0.676465	0.422	0.92069	0.855969
17.07.18	0.664505	0.436	0.896167	0.897646
18.07.18	0.684214	0.415	0.877158	0.845721
19.07.18	0.653188	0.415	0.854835	0.780687
20.07.18	0.65765	0.385	0.84656	0.84564
21.07.18	0.637241	0.452	0.801788	0.866135
22.07.18	0.697369	0.9	0.938924	1.02167
23.07.18	0.809209	1.541	1.05618	1.44192
24.07.18	0.730944	0.901	0.964443	1.03325
25.07.18	0.706004	0.606	0.914025	0.975039
26.07.18	0.681333	0.807	0.898342	0.940697
27.07.18	0.691876	0.58	0.88854	0.935358
28.07.18	0.678352	0.555	0.892149	0.94542
29.07.18	0.680693	0.638	0.899638	0.881739
30.07.18	0.628265	0.526	0.852641	0.877071
31.07.18	0.637568	0.482	0.840321	0.795392
01.08.18	0.613851	0.406	0.842995	0.762285
02.08.18	0.939731	0.815	1.14439	1.15385
03.08.18	1.6583	0.821	1.9417	2.34722
04.08.18	0.699547	0.533	0.933507	1.26399
05.08.18	0.670838	0.463	0.905263	1.12983
06.08.18	0.691269	0.439	0.989449	1.00565
07.08.18	0.695034	0.454	0.934702	0.990063
08.08.18	0.71063	0.566	0.941061	0.963773
09.08.18	0.72247	0.579	0.916957	0.95026
10.08.18	0.711379	0.606	0.899953	0.874333
11.08.18	1.94084	1.384	2.1719	1.82602
12.08.18	1.14931	0.749	1.44138	1.40237
13.08.18	0.839314	0.672	1.0694	1.14822
14.08.18	0.829903	0.688	1.06017	1.03428
15.08.18	0.835949	0.481	1.08626	1.06106
16.08.18	0.797124	0.393	1.03419	0.940427
17.08.18	0.789526	0.385	1.02805	0.965957
18.08.18	0.807654	0.365	1.04011	0.917747
19.08.18	0.755473	0.348	0.95944	0.875339
20.08.18	0.738352	0.352	0.911919	0.855939
21.08.18	0.71847	0.351	0.963888	0.833644
22.08.18	0.684016	0.349	0.887171	0.841076
23.08.18	0.696965	0.353	0.862408	0.804656
24.08.18	0.677536	0.405	0.871632	0.796282
25.08.18	0.663661	0.489	0.871978	0.867352
26.08.18	0.820617	0.802	1.01235	1.15485
27.08.18	0.687154	0.523	0.928909	1.03523
28.08.18	0.700215	0.418	0.854579	0.865493
29.08.18	0.648762	0.385	0.836985	0.832595
30.08.18	0.659534	0.374	0.881374	0.870501
31.08.18	0.654311	0.419	0.837251	0.900373
01.09.18	4.77885	2.977	5.21601	5.41792
02.09.18	5.91812	3.747	6.37669	8.16939
03.09.18	2.79021	2.474	3.2519	7.3788
04.09.18	2.44369	2.242	2.99192	3.81705
05.09.18	2.00515	1.296	2.33416	2.08203
06.09.18	1.57623	0.835	1.88497	1.43961
07.09.18	1.44153	0.667	1.81973	1.30358
08.09.18	1.37886	0.608	1.69877	1.24489
09.09.18	1.35357	0.597	1.59465	1.14776
10.09.18	1.26144	0.579	1.54788	1.07605
11.09.18	1.1905	0.602	1.42337	1.02966
12.09.18	1.09947	0.491	1.37883	1.07989
13.09.18	1.0516	0.538	1.34836	0.997095
14.09.18	1.04262	0.711	1.32215	1.14696
15.09.18	1.11475	1.093	1.41055	1.32286
16.09.18	1.01632	0.609	1.26928	1.11594
17.09.18	0.9577	0.597	1.24418	1.0575
18.09.18	0.942836	0.535	1.21468	1.05641
19.09.18	0.936849	0.555	1.16277	1.00336
20.09.18	0.904211	0.527	1.17673	1.02205
21.09.18	0.881636	0.523	1.10947	1.00986
22.09.18	0.883179	0.689	1.1888	1.12722
23.09.18	0.854485	0.569	1.09099	1.0161
24.09.18	0.934629	0.634	1.17651	1.21191
25.09.18	0.860277	0.527	1.19306	1.11321
26.09.18	0.873067	0.488	1.12957	1.13556
27.09.18	0.875138	0.484	1.1087	1.06999
28.09.18	0.840792	0.479	1.11489	1.01721
29.09.18	0.829871	0.478	1.13621	1.07861
30.09.18	0.81705	0.446	1.05219	0.99774
01.10.18	0.785505	0.478	1.03709	1.00456
02.10.18	0.784528	0.503	1.01654	0.955918
03.10.18	0.822553	0.468	1.10394	0.961802
04.10.18	0.820624	0.496	0.997488	1.09573
05.10.18	0.793457	0.477	1.0642	1.03986
06.10.18	0.785632	0.452	1.02245	0.976858
07.10.18	0.760929	0.46	0.988597	0.913906
08.10.18	0.777859	0.452	0.997233	1.02122
09.10.18	0.746531	0.465	1.02312	0.954796
10.10.18	0.750973	0.442	0.963981	1.05623
11.10.18	0.751679	0.426	0.983869	0.979554
12.10.18	0.74058	0.405	0.976147	0.989222
13.10.18	0.713999	0.438	0.990662	0.929591
14.10.18	0.713098	0.476	0.939705	0.955383
15.10.18	0.729582	0.478	0.965294	0.925639
16.10.18	0.721959	0.447	0.941935	0.964305
17.10.18	0.726696	0.507	0.938132	0.980799
18.10.18	0.702737	0.626	0.96876	0.957376
19.10.18	0.726044	0.627	0.937231	1.00102
20.10.18	0.714369	0.587	0.961608	0.933977
21.10.18	0.723446	0.508	0.918512	0.961884
22.10.18	0.688933	0.719	0.952981	1.04135
23.10.18	0.688028	0.925	0.957232	0.968164
24.10.18	0.985638	1.603	1.69137	1.95154
25.10.18	1.37509	1.646	2.31081	3.65787
26.10.18	0.87249	1.014	1.54314	1.7348
27.10.18	0.828098	1.159	1.1895	1.47154
28.10.18	0.966927	1.826	1.36757	2.19491
29.10.18	0.936476	1.149	1.28836	1.68804
30.10.18	0.898106	0.95	1.23643	1.24906
31.10.18	0.872831	0.855	1.22508	1.15434
01.11.18	0.884467	0.714	1.17054	1.20959
02.11.18	0.909946	0.542	1.20704	1.14376
03.11.18	0.880739	0.622	1.17443	1.20173
04.11.18	0.876335	0.497	1.17506	1.21082
05.11.18	0.894812	0.469	1.16806	1.24838
06.11.18	0.852009	0.545	1.15728	1.11818
07.11.18	0.876264	0.684	1.15125	1.07786
08.11.18	0.888413	0.619	1.11398	1.12693
09.11.18	0.863069	0.653	1.14923	1.0705
10.11.18	0.852652	0.596	1.09811	1.0597
11.11.18	0.827324	0.569	1.08842	1.01202
12.11.18	0.845941	0.562	1.14371	1.0731
13.11.18	0.831195	0.536	1.07067	1.07903
14.11.18	0.807778	0.564	1.06901	1.05159
15.11.18	0.808506	0.519	1.12582	1.05489
16.11.18	0.810816	0.523	1.04875	1.06278
17.11.18	0.81474	0.539	1.07467	1.01599
18.11.18	0.808769	0.87	1.05412	1.04699
19.11.18	0.825022	0.764	1.09869	1.02613
20.11.18	0.832422	0.966	1.11323	1.01824
21.11.18	0.855087	0.973	1.11295	1.01034
22.11.18	0.858095	0.707	1.16396	1.00245
23.11.18	0.841617	0.618	1.09579	0.994554
24.11.18	0.863282	0.563	1.09315	0.98666
25.11.18	0.813296	0.562	1.06233	0.978765
26.11.18	1.22808	2.651	1.57681	0.970871
27.11.18	1.73233	2.765	2.25537	0.962977
28.11.18	1.26917	1.359	1.66728	0.955082
29.11.18	1.18398	0.997	1.49867	0.947188
30.11.18	1.14246	0.873	1.48965	0.939294
01.12.18	1.1053	0.728	1.4567	0.931399
02.12.18	1.14781	0.688	1.44771	0.923505
03.12.18	1.38859	1.321	1.7156	0.915611
04.12.18	1.41484	1.777	1.92159	0.907717
05.12.18	1.38414	1.231	1.7731	0.899822
06.12.18	1.28019	0.941	1.65887	0.891928
07.12.18	1.26427	0.854	1.65779	0.884034
08.12.18	1.26707	1.026	1.67942	0.876139
09.12.18	1.24182	0.895	1.62678	0.868245
10.12.18	1.21098	0.908	1.52224	0.860351
11.12.18	1.23314	0.844	1.59579	0.852456
12.12.18	1.24087	1.145	1.65994	0.844562
13.12.18	1.22292	1.079	1.64371	0.836668
14.12.18	1.23674	0.855	1.53621	0.828774
15.12.18	1.24958	0.899	1.62086	0.820879
16.12.18	1.22587	0.849	1.62716	0.812985
17.12.18	1.19413	0.769	1.53013	0.805091
18.12.18	1.19404	0.8	1.52892	0.797196
19.12.18	1.1262	0.778	1.46787	0.789302
20.12.18	1.12239	0.763	1.48365	0.781408
21.12.18	1.15214	0.723	1.41603	0.773513
22.12.18	1.10432	1.023	1.48721	0.765619
23.12.18	1.18852	0.975	1.4569	0.757725
24.12.18	2.50951	2.432	2.98969	0.74983
25.12.18	2.31354	1.937	2.75556	0.741936
26.12.18	1.90098	1.362	2.38013	0.734042
27.12.18	1.55844	1.187	2.00347	0.726148
28.12.18	1.47081	1.117	1.94671	0.718253
29.12.18	1.44893	0.997	1.82825	0.710359
30.12.18	1.45823	0.952	1.85375	0.702465
31.12.18	1.37866	0.977	1.73446	0.69457
				0
			0
